# Supplementary material for: Salt-inducible kinases transduce mechanical forces into the specification of the pancreatic endocrine lineage
Source: Stem Cell Reports. 2025 Mar 6;20(4):102444. doi: 10.1016/j.stemcr.2025.102444 (PMC12069894; doi:10.1016/j.stemcr.2025.102444)
Supplement: Table S1. Summary of differentially expressed genes, KEGG, and the Gene Ontology analysis at each time point, related to Figure 1 [file mmc2.xlsx]

## Sheet: 3h Up
Gene	baseMean	log2FoldChange	lfcSE	stat	pvalue	padj	time	symbol	untr0_1	untr0_2	untr0_3	untr24_1	untr24_2	latB3_1	latB3_2	latB3_3	latB6_1	latB6_2	latB6_3	latB12_1	latB12_2	latB24_1	latB24_2	latB24_3
ENSG00000170145	9853.06	1.19763	0.0461807	25.9334	2.79592e-148	2.34494e-144	3	SIK2	6981.83	6987.42	6937.74	7131.66	7319.3	16396.7	16403.3	15865	13621.6	14249.2	15083.7	7774.2	7617.95	5105.88	4755.22	5418.28
ENSG00000150907	2229.38	1.47444	0.0578761	25.4758	3.65711e-143	2.04481e-139	3	FOXO1	1378.7	1254.14	1290.32	1235.74	1226.9	3701.07	3531.9	3404.02	2974.33	3093.49	3125.61	2343.02	2058.63	1625.91	1669.16	1757.19
ENSG00000128272	7203.27	1.07986	0.0463479	23.299	4.54207e-120	1.26981e-116	3	ATF4	5033.39	5212.83	4959.5	5185.15	5018.31	10885.6	11014.3	10332	9078.61	8746.65	8840.35	6730.54	7092.66	6160.48	5384.42	5577.48
ENSG00000170385	2539.52	2.0317	0.0905282	22.4427	1.50671e-111	3.61051e-108	3	SLC30A1	1258.39	1132.7	1206.8	1041.32	1147.55	4482.48	4806.26	4901.66	3505.49	3640.14	3255.29	1790.82	2351.86	2192.6	1880.25	2038.74
ENSG00000168209	4820.64	2.13594	0.0973912	21.9316	1.29777e-106	2.7211e-103	3	DDIT4	2098.94	1836.45	1915.42	1823.42	1758.23	7571.75	7946.85	9347.72	7238.13	7804.33	9608.46	5042.75	4566.73	2925.61	2900.92	2744.6
ENSG00000162407	2659.23	1.4574	0.0667483	21.8343	1.09713e-105	2.0448e-102	3	PLPP3	1594.18	1570.7	1556.36	1631.49	1689.43	4094.61	4616.53	4545.87	3790.57	4168.98	4312.42	2054.78	1761.33	1645.94	1783.69	1730.86
ENSG00000007944	2314.13	1.40276	0.067399	20.8128	3.31532e-96	5.56112e-93	3	MYLIP	1475.35	1316.6	1414.56	1310.47	1307.85	3479.24	3540.3	3798.19	2625.33	2524.88	2758.61	2765.58	2531.49	1997.87	1927.25	2252.45
ENSG00000112773	4424.73	1.99367	0.0966353	20.6309	1.44931e-94	2.21006e-91	3	TENT5A	2457.38	2214.33	2340.81	1959.56	2126.36	7764.9	8460.26	10285.4	5090.58	5414.39	5353.81	3205.31	3794.78	3514.38	3572.86	3240.57
ENSG00000161011	5867.8	1.71702	0.085758	20.0217	3.56026e-89	4.97664e-86	3	SQSTM1	2643.72	2518.09	2691.1	3106.11	3094.63	9170.44	9259.1	9294.34	8477.45	8782.61	8003.7	5908.71	5554.98	5531.04	4431.05	5417.74
ENSG00000134294	11305.3	1.0256	0.0529059	19.3854	1.02546e-83	1.32316e-80	3	SLC38A2	9165.46	9086.65	9399.3	9033.2	9291.33	18012.3	18151.6	19995.9	13364	12950.3	12943.7	9001.38	8471.37	8006.3	6870.17	7142.09
ENSG00000112541	7462.06	1.95447	0.105869	18.4611	4.24428e-76	5.08526e-73	3	PDE10A	3698.86	3456.86	3701.39	3007.27	3184.18	12486.4	12754.2	14397.3	11963	12725.8	12863.8	7088.39	5145.05	4267.72	3893.73	4759.11
ENSG00000135070	2673.85	1.74884	0.0960023	18.2167	3.80741e-74	4.2577e-71	3	ISCA1	1549.21	1476.28	1512.16	1497.2	1499.3	4464.11	4953.19	5775.14	2998.68	3344.27	3650.04	2231.5	1785.48	1919.49	1944.44	2181.19
ENSG00000031003	2451.56	1.20714	0.0679169	17.7737	1.12926e-70	1.11424e-67	3	FAM13B	1354.22	1526.22	1425.88	1456.74	1323.09	3067.47	3337.35	3409.89	3174.15	3246.61	3146.04	2441.05	2407.06	2822.15	2359.36	2727.64
ENSG00000113448	2318.37	1.13583	0.0648526	17.514	1.11988e-68	1.04361e-65	3	PDE4D	1406.88	1359.65	1431.34	1364.48	1436.69	3055.51	3092.9	3078.97	3308.42	3481.25	3837.29	2298.57	2153.88	1763.17	1909.57	2115.35
ENSG00000163659	1674.46	1.24172	0.0729448	17.0228	5.56757e-65	4.66952e-62	3	TIPARP	1039.26	918.91	1050.39	992.277	1034.12	2267.87	2338.24	2534.19	2193.16	2270.15	2336.73	1913.93	1603.74	1482.6	1331.76	1484
ENSG00000069667	1443.57	1.96279	0.116152	16.8985	4.61178e-64	3.68372e-61	3	RORA	598.627	696.588	610.107	750.128	620.883	2702.96	2255.5	2704.6	2605.44	2816.95	2637.54	1096.1	740.568	757.175	737.548	766.458
ENSG00000145675	7061.08	1.14316	0.0717459	15.9335	3.71246e-57	2.22403e-54	3	PIK3R1	3666.27	3544	3945.67	4050.43	3914.75	8786.34	8709.39	7843.36	10249	10337.4	9003.89	8660.06	8181.87	7753.36	6683	7648.55
ENSG00000149289	1602.25	1.19177	0.0810208	14.7094	5.61112e-49	2.54381e-46	3	ZC3H12C	1113.19	1062.48	1043.84	893.675	897.044	2209.22	2279.46	2370.4	1781.82	1787.92	1765.64	1553.93	1355.69	1770.57	1781.2	1969.86
ENSG00000117152	1275.84	2.77969	0.189291	14.6847	8.0736e-49	3.56386e-46	3	RGS4	216.777	214.372	322.059	370.579	375.213	1693.84	2406.06	2080.59	1515.26	1571.7	1794.94	922.852	1188.65	1658.97	1989.88	2091.76
ENSG00000160584	3392.38	1.08802	0.0747008	14.565	4.68853e-48	2.01655e-45	3	SIK3	2314.78	2298.81	2065.21	2387.72	2273.29	4988.75	4893.04	4584.56	4953.92	5021.67	5813.6	3099.91	2694.52	2451.85	2142.12	2294.4
ENSG00000143507	978.133	1.24265	0.0854924	14.5352	7.25211e-48	3.04117e-45	3	DUSP10	536.813	589.217	640.653	540.039	655.49	1462.5	1489.66	1254.41	1079.15	1141.45	1067.04	1147.59	1151.93	971.09	903.976	1019.14
ENSG00000162772	1091.99	1.56943	0.109707	14.3056	2.01756e-46	8.25428e-44	3	ATF3	588.608	713.11	653.022	606.294	592.176	1706.06	2065.86	1839.62	1204.99	1096.83	951.074	731.497	670.256	1466.26	1148.24	1437.87
ENSG00000169136	683.315	1.05859	0.0762122	13.89	7.28136e-44	2.71417e-41	3	ATF5	517.669	470.44	483.511	438.749	490.216	916.925	1014.35	1064.8	820.576	829.74	792.418	583.934	592.633	634.272	686.714	596.088
ENSG00000116406	5787.57	1.15277	0.0831893	13.8572	1.15045e-43	4.19513e-41	3	EDEM3	3654.66	3379.48	3724.14	3552.48	4041.41	8196.79	8039.18	8246.22	8608.83	8958.51	9403.28	6503.7	4808.69	3810.02	3830.79	3842.9
ENSG00000085276	2946.01	1.55336	0.112621	13.7928	2.81696e-43	1.00536e-40	3	MECOM	1603.42	1172.22	1449.69	1320.17	1243.39	3685.56	3890.56	4367.7	4667.95	4909.23	4651.37	2687.45	3192.46	3204.33	2660.7	2429.99
ENSG00000275993	2188.89	1.90518	0.140396	13.57	6.03084e-42	2.02323e-39	3	SIK1B	1108.06	968.303	1110.91	1131.41	1246.43	3769.39	3920.74	4817.07	2842.39	3062.4	3040.12	1979.9	1271.56	1494.94	1380.77	1877.88
ENSG00000139289	13737.1	1.58458	0.119458	13.2648	3.70552e-40	1.15104e-37	3	PHLDA1	6177.8	6118.48	6212.66	7075.39	7477.83	18439.5	18667.5	22393.3	19390.7	20002.9	21337.5	17067.8	11033.6	12466.6	12848.3	13083.2
ENSG00000133639	7206.62	1.22952	0.0928855	13.237	5.36481e-40	1.63617e-37	3	BTG1	4767.5	4092.85	4559.63	4083.22	4880.53	9051.52	10114	12325.2	8625.53	9035.28	9712.15	8590.18	8505.54	5862.23	5612.67	5487.9
ENSG00000157514	1218.32	1.04479	0.0795351	13.1362	2.04251e-39	6.11806e-37	3	TSC22D3	915.112	895.139	861.711	918.193	998.206	1783.65	1775.13	2124.91	1522.37	1515.19	1480.66	1139.03	964.382	825.502	904.756	869.206
ENSG00000176788	4387.25	1.04707	0.0797901	13.1228	2.4374e-39	7.17281e-37	3	BASP1	2924.68	2663.48	2749.36	2975.13	3210.94	5921.46	6345.37	5743.47	5833.1	5928.99	6021.02	3760.73	3893.1	4403.01	3493.89	4328.27
ENSG00000139438	387.397	1.5418	0.117675	13.1021	3.2014e-39	9.10175e-37	3	FAM222A	181.108	172.52	170.605	155.119	177.03	480.592	438.498	575.661	426.65	472.636	511.713	597.048	520.077	400.639	470.663	447.799
ENSG00000004799	5117.03	3.85957	0.294999	13.0833	4.10172e-39	1.1467e-36	3	PDK4	939.959	831.504	885.165	654.403	633.973	10714.6	9904.89	13732.5	8741.51	10919.1	10709.6	4710.17	1439.61	1786.06	2676.79	2592.71
ENSG00000134363	1017.9	3.42058	0.263592	12.9768	1.65653e-38	4.48172e-36	3	FST	191.643	189.125	206.535	120.94	199.629	1360.72	1593.87	2863.81	1729.73	2315.87	2935.03	613.31	940.533	447.479	308.829	269.278
ENSG00000189431	438.407	2.0383	0.157148	12.9706	1.7963e-38	4.78273e-36	3	RASSF10	215.604	151.881	160.031	182.673	185.212	667.67	668.063	869.229	664.405	768.436	824.481	468.99	328.297	266.128	265.315	328.099
ENSG00000173598	10795.9	1.16105	0.0930723	12.4747	1.02632e-35	2.49499e-33	3	NUDT4	6246.26	5852.58	6188.8	6195.05	6779.58	14012.2	14767.5	13166.6	18040.4	17423.3	16754	11034.8	12036.4	9520.02	6640.5	8076.82
ENSG00000183779	3817.75	1.68324	0.136844	12.3004	9.01698e-35	2.10071e-32	3	ZNF703	1952.91	1890.39	1985.66	2141.98	2064.47	6825.25	6152.22	6360.01	5517.44	5495.39	5280.19	3275.31	5852.44	2387.16	1906.09	1997.17
ENSG00000131725	587.455	1.00124	0.0815826	12.2728	1.26858e-34	2.91495e-32	3	WDR44	464.313	438.976	487.048	495.557	516.656	969.813	981.94	934.531	648.075	725.816	691.434	369.14	393.456	433.402	378.014	471.11
ENSG00000257594	3000.07	1.06632	0.0884731	12.0525	1.88238e-33	4.04808e-31	3	GALNT4	2202.4	1964.37	2139.94	2140.51	2215.12	4155.49	4310.2	4930.7	4069.52	4379.4	4464.22	2527.81	1945.79	2301.7	1996.38	2257.62
ENSG00000131979	1279.05	1.09257	0.0910579	11.9987	3.61068e-33	7.66653e-31	3	GCH1	800.884	772.435	887.925	934.257	880.411	1689.52	1739.72	2042.54	1568.26	1641.24	1895.23	1173.96	1060.2	1080.58	1134.48	1163.1
ENSG00000136997	1374.39	2.5929	0.216851	11.957	5.9644e-33	1.22008e-30	3	MYC	500.642	428.422	436.143	400.122	348.797	2056.54	2164.81	3425.34	1920.45	2363.06	2388.02	1697.46	785.241	917.223	1123.95	1034.01
ENSG00000139514	2320.48	1.43273	0.120801	11.8603	1.90352e-32	3.80114e-30	3	SLC7A1	1488.87	1203.57	1454.54	1012.99	1193.18	3055.19	3424.7	3800.09	4245.71	4579.2	4667.3	1441.19	1130.38	1434.74	1504.45	1491.48
ENSG00000118985	5412.05	1.08063	0.0925839	11.6719	1.77452e-31	3.23542e-29	3	ELL2	3837.28	3429.41	3497.03	3656.12	3799.84	7515.47	7254.15	8350.58	7370.76	8026.21	7725.81	5768.41	4152.55	3787.44	4302.08	4119.62
ENSG00000123901	165.377	2.14408	0.186726	11.4825	1.61521e-30	2.73671e-28	3	GPR83	103.976	119.163	111.182	96.8027	122.683	387.634	481.335	601.9	140.947	109.59	118.392	19.3972	36.9682	53.7878	63.8061	78.4717
ENSG00000078725	893.959	1.76463	0.155321	11.3612	6.52793e-30	1.0631e-27	3	BRINP1	328.834	358.324	354.501	377.118	357.664	1270.74	1129.05	1222.83	1823.95	2112.75	2425.72	886.14	514.587	404.565	313.011	423.561
ENSG00000167772	292.837	2.59259	0.230931	11.2267	3.01496e-29	4.63973e-27	3	ANGPTL4	128.076	127.409	130.447	88.3984	86.4787	528.412	630.842	865.931	401.578	406.287	377.836	261.459	140.774	131.232	175.962	204.27
ENSG00000154803	1275.51	1.16629	0.104838	11.1246	9.52e-29	1.43864e-26	3	FLCN	906.505	732.311	792.252	886.598	817.418	2084.11	1721.52	1757.11	2033.98	1650.74	1687.95	1159.91	978.751	1153.17	996.515	1049.31
ENSG00000108551	519.326	2.28338	0.208808	10.9353	7.81546e-28	1.11099e-25	3	RASD1	278.098	284.132	264.948	219.464	249.692	949.118	1128.85	1707.16	618.8	639.34	770.843	195.373	143.089	340.251	193.666	326.393
ENSG00000132640	21183.5	1.73875	0.160372	10.8419	2.17802e-27	2.97026e-25	3	BTBD3	10799.4	10019.1	10596.1	9879.48	9399.37	30751.4	30819.9	39939.2	30044.2	33036	35314.4	23546.3	13483	13122.4	19005.5	19180.6
ENSG00000117479	1488.25	1.15577	0.106679	10.8341	2.37249e-27	3.20937e-25	3	SLC19A2	1108.82	1012.12	919.015	1114.46	1112.51	2236.76	2436.6	2370	1901.39	1931.47	1978.55	1335.26	901.537	1169.68	1072.76	1211.09
ENSG00000153234	2889.08	1.84739	0.170816	10.815	2.92187e-27	3.88979e-25	3	NR4A2	1776.12	1679.24	1821.34	1902.66	1652.09	5915.61	6270.98	6880.28	3550.61	4136.99	4328.94	2159.97	1019.73	888.229	1119.92	1122.63
ENSG00000177181	830.781	1.75338	0.162603	10.7832	4.13071e-27	5.41317e-25	3	RIMKLA	131.244	121.525	154.185	226.363	165.579	477.335	516.492	619.423	1647.78	1614.55	1866.15	1091.38	1266.74	1223.17	1018.56	1152.02
ENSG00000135346	16528.7	1.79725	0.166842	10.7722	4.65871e-27	6.01116e-25	3	CGA	9075.05	7674.81	6818.14	5805.89	5724.74	20612.4	20274.1	32300.4	24126.1	28079.1	31434.4	18411.5	16694	12979.8	11783.6	12665.1
ENSG00000185950	4075.85	1.0196	0.0948919	10.7449	6.2621e-27	7.95761e-25	3	IRS2	3253.89	3282.64	3564.23	3385.97	3564.83	6196	6981.1	7564.77	4679.24	5026.92	5036.15	3506.2	3061.12	2408.52	1760.95	1941.01
ENSG00000120875	2320.22	1.64473	0.155772	10.5585	4.63918e-26	5.51898e-24	3	DUSP4	1239.43	1066	1211.58	1255.36	1404.55	3431.52	3639.68	4518.31	2476.92	2507.15	2905.12	1885.75	3224.98	2217.71	1794.17	2345.3
ENSG00000010818	2166.95	1.39957	0.134411	10.4126	2.17172e-25	2.44487e-23	3	HIVEP2	1737.99	1709.59	1716.57	1403.2	1574.48	4305.04	4262.16	4317.47	2160.38	3011.71	2252.13	1163.28	903.034	1390.22	1122.89	1641.12
ENSG00000185477	20998.3	1.38205	0.134065	10.3088	6.43009e-25	6.74114e-23	3	GPRIN3	14007.9	13285.3	14070.1	13591	12946.5	34306.8	36105.4	35771.7	29712.2	32895.1	32627.2	17056.9	9220.17	12352.4	13966.3	14058.6
ENSG00000105835	3264.69	1.30359	0.128113	10.1753	2.55529e-24	2.53623e-22	3	NAMPT	2539.41	1940.2	2332.6	2611.5	2631.32	5462.33	6647.3	5740.25	3423.94	3309.91	4247.72	1727.04	1908.98	2118.96	2641.02	2952.53
ENSG00000116833	1884.99	1.22506	0.120772	10.1435	3.54092e-24	3.43326e-22	3	NR5A2	1429.43	1315.37	1432.75	1304.36	1339.2	3241.88	3565.31	2758.84	2618.55	2739.35	2520.71	1503.71	1132.23	1315.11	903.429	1039.69
ENSG00000156966	5644.5	1.73411	0.172363	10.0608	8.23151e-24	7.67086e-22	3	B3GNT7	3286.93	2950.03	2924.65	3400.43	3062.39	9309.4	10684.7	11193.5	9367.56	10697.4	11770.3	3560.79	1688.94	1822.06	2264.28	2328.57
ENSG00000128965	128.732	2.29124	0.227984	10.05	9.18811e-24	8.51499e-22	3	CHAC1	67.5058	41.8441	60.139	62.4102	63.6095	345.586	307.497	212.947	181.195	135.503	156.733	80.7653	137.901	65.2866	77.5029	63.2835
ENSG00000067082	4408.75	1.10872	0.110473	10.0361	1.05791e-23	9.69697e-22	3	KLF6	3442.35	3233.94	3499.75	3346.07	3323.67	7438.98	7441.3	6915.23	4443.22	4475.34	4378.02	3419.79	2321.57	4762.01	3545.21	4553.57
ENSG00000157613	1129.8	1.04051	0.104836	9.92509	3.23807e-23	2.81426e-21	3	CREB3L1	690.038	663.866	585.576	748.173	729.988	1262.42	1451.89	1508.43	1637.28	1756.21	1509.74	1296.65	1638.37	930.009	869.081	799.076
ENSG00000051108	1051.28	1.14165	0.115735	9.86432	5.9436e-23	5.03525e-21	3	HERPUD1	784.489	608.394	703.138	749.618	718.969	1565.24	1605.15	1542.87	1158.59	1156.58	1006.79	1041.13	1419.96	1054.53	818.592	886.439
ENSG00000141441	1591.66	1.40461	0.142494	9.85736	6.37009e-23	5.34259e-21	3	GAREM1	1381.97	951.057	1121.67	972.644	992.753	2649.24	2816.43	3132.62	2152.86	2547.41	2010.8	926.386	921.645	1195.13	820.62	873.372
ENSG00000163072	161.142	1.98842	0.202538	9.81751	9.4656e-23	7.86019e-21	3	NOSTRIN	43.0531	49.2879	39.0552	50.923	49.1385	193.184	147.773	213.127	313.227	403.471	416.742	221.038	145.791	94.6712	85.8524	111.939
ENSG00000168234	868.923	1.12341	0.114649	9.79873	1.14012e-22	9.2972e-21	3	TTC39C	573.335	513.204	663.48	493.387	552.595	1172.58	1132.03	1341.49	1285.21	1334.52	1532.49	624.44	788.937	589.107	616.132	689.823
ENSG00000095794	570.644	1.18444	0.121529	9.74615	1.91597e-22	1.52315e-20	3	CREM	446.415	411.131	389.538	375.473	389.826	768.849	936.307	1038.96	522.657	606.242	526.069	472.074	635.735	493.368	556.465	561.191
ENSG00000109321	3154.71	1.3727	0.143999	9.53272	1.53219e-21	1.15251e-19	3	AREG	2297.51	2102.48	2149.26	2073.71	2180.38	5365.07	5713.38	5706.48	4812.62	4652.32	4784.23	2087.56	1624.18	2152.3	1134.4	1639.43
ENSG00000116954	874.493	1.00449	0.105837	9.49094	2.2896e-21	1.67711e-19	3	RRAGC	618.328	550.276	695.641	635.239	600.348	1147.99	1407.47	1172.33	1009.99	1033.28	1008.16	796.825	755.158	812.673	746.946	1001.24
ENSG00000271121	594.455	1.17278	0.124879	9.39131	5.92561e-21	4.12432e-19	3	NA	344.227	361.751	381.623	317.488	349.293	811.095	744.084	816.08	1060.66	942.054	895.333	588.808	703.261	484.796	313.71	397.018
ENSG00000101577	6018.54	1.60538	0.17248	9.30762	1.30727e-20	8.91389e-19	3	LPIN2	3893.09	3499.67	3921.17	3407.95	3336.05	10066.1	10874.9	12023.7	6894.88	7203.59	8644.93	5112.47	3017.81	3379.82	5930.12	5090.39
ENSG00000118515	5525.62	1.93951	0.210841	9.19896	3.61435e-20	2.39633e-18	3	SGK1	2520.84	2906.79	2712.13	3299.6	2962.1	10458.2	10589.3	12098.8	8725.43	8424.16	9635.59	4950.03	1821.24	2234.65	2242.99	2827.99
ENSG00000165030	1240.52	1.18466	0.128967	9.18573	4.08754e-20	2.6888e-18	3	NFIL3	976.805	825.138	932.789	765.659	815.488	1846.57	1958.61	2077.35	1516.87	1629.79	1958.57	1167.37	761.934	871.811	838.131	905.446
ENSG00000131910	136.059	1.54286	0.16994	9.07885	1.09723e-19	6.9981e-18	3	NR0B2	77.4989	69.561	70.1407	74.1626	81.9002	178.49	200.606	274.133	152.821	187.69	152.424	188.322	174.13	107.445	93.4721	94.1532
ENSG00000084674	1919.79	1.77634	0.198585	8.94499	3.71999e-19	2.23653e-17	3	APOB	701.962	589.112	671.563	656.127	585.128	1620.21	2081.78	2881.5	2516.48	3031.08	3789.34	3068.64	1903.69	1836.58	2723.79	2059.64
ENSG00000003989	27926.3	1.02889	0.116256	8.85019	8.7368e-19	4.96783e-17	3	SLC7A2	16750.5	16063.1	18274.5	17919.3	18256.4	33111.6	37625.7	36097.6	49527.6	50669.8	54245.7	24056.5	15414	17087.4	21156.9	20564.2
ENSG00000125848	3624.46	1.54151	0.176131	8.75206	2.09499e-18	1.15596e-16	3	FLRT3	2842.22	2487.05	2672.77	2246.94	2564.72	6145.5	7411.02	8822.52	3568.05	3761.25	4003.54	1783.69	3477.93	2435.53	1722.07	2046.56
ENSG00000185002	778.659	1.68966	0.19523	8.65473	4.9408e-18	2.67345e-16	3	RFX6	241.713	228.821	211.785	355.305	303.856	831.348	836.854	932.429	1175.17	1542.9	1576.65	1009.43	721.724	604.355	1001.44	884.775
ENSG00000119508	621.684	1.6426	0.189958	8.6472	5.27802e-18	2.84674e-16	3	NR4A3	376.906	367.605	429.008	395.103	452.068	1218.05	1241.3	1326.18	633.44	566.315	578.539	425.782	734.479	494.043	258.963	449.172
ENSG00000146678	40.1739	3.40093	0.398294	8.53876	1.35673e-17	7.20183e-16	3	IGFBP1	11.2702	5.55657	3.5455	3.65418	7.21143	51.9575	54.7238	89.7614	76.6283	96.2045	110.137	45.5104	34.9463	11.8221	22.7343	17.1188
ENSG00000121207	590.331	1.08431	0.127239	8.52185	1.57024e-17	8.20535e-16	3	LRAT	336.104	247.408	327.493	404.476	327.492	614.286	733.172	741.048	985.987	980.58	952.625	781.213	712.982	461.381	392.191	446.863
ENSG00000102760	3440.74	1.19828	0.142999	8.37968	5.30717e-17	2.6338e-15	3	RGCC	1992.07	2562.55	2429.72	2262.05	2510.27	5347.01	5057.9	5782.94	4624.53	4823.12	5432.13	3435	2224.57	1876.05	1992.47	2699.4
ENSG00000140285	86.0793	2.76016	0.331641	8.32271	8.59715e-17	4.20433e-15	3	FGF7	28.0414	38.9787	38.4379	36.7525	47.7844	166.272	210.615	402.252	58.7859	103.536	118.804	25.0908	23.9083	16.2566	25.9547	35.7991
ENSG00000050628	314.891	1.72083	0.21518	7.99715	1.27329e-15	5.54759e-14	3	PTGER3	201.486	187.787	205.206	171.349	217.156	575.271	646.285	722.331	473.899	379.102	373.76	211.073	175.827	240.597	93.0156	164.114
ENSG00000139117	122.556	1.72604	0.221105	7.80646	5.88153e-15	2.38301e-13	3	CPNE8	80.354	54.7631	75.3204	55.4034	54.7237	252.341	147.615	236.146	132.41	155.917	156.75	142.762	168.68	100.555	67.5193	79.6381
ENSG00000164736	332.842	1.19814	0.153492	7.80587	5.9091e-15	2.38841e-13	3	SOX17	224.75	143.439	169.347	204.531	188.688	393.218	444.863	441.668	416.8	438.104	397.13	471.186	656.055	284.799	222.684	228.211
ENSG00000179094	1971.11	1.02762	0.131835	7.79476	6.45285e-15	2.60192e-13	3	PER1	1535.06	1856.08	1473.75	1855.14	1541.17	3231.18	3223.16	3650.29	1863.56	2236.39	2121.2	1716.77	1066.45	1401.54	1419.9	1346.09
ENSG00000087586	927.839	1.34361	0.173603	7.73954	9.9775e-15	3.94723e-13	3	AURKA	660.222	647.633	655.607	394.234	509.914	1214.39	1508.6	1641.21	953.888	1001	1234.63	1203.19	970.257	710.408	876.252	663.996
ENSG00000198879	283.474	1.22491	0.158488	7.72871	1.08638e-14	4.28776e-13	3	SFMBT2	169.161	180.516	209.952	251.893	220.325	507.144	470.805	470.32	453.132	458.56	468.94	88.615	159.424	150.186	126.462	150.148
ENSG00000117525	5621.05	1.20802	0.158466	7.62323	2.47409e-14	9.47499e-13	3	F3	3210.42	3655.63	3835.76	3851.1	3495.76	8508.94	7406.69	9101.36	7550.6	7841.37	7560.4	7165.86	3595.36	4087.41	4134.81	4935.29
ENSG00000177508	91.0813	2.18197	0.28633	7.6205	2.52694e-14	9.63337e-13	3	IRX3	16.3652	18.0734	18.1024	19.1325	13.6617	86.555	60.7212	83.9573	147.262	160.356	224.231	139.8	149.853	87.2065	149.348	82.6753
ENSG00000150768	6797.23	1.12398	0.14829	7.57959	3.46635e-14	1.29498e-12	3	DLAT	4965.27	5038.09	5219.99	4594.64	5140.03	10634	10897.2	11105.5	10730.2	10701.8	10907.3	5334.06	2779.56	3942.86	2992.54	3772.79
ENSG00000104490	634.838	1.25347	0.166392	7.5332	4.95106e-14	1.82125e-12	3	NCALD	321.729	289.467	475.274	319.843	357.334	844.823	663.35	1006.19	730.25	621.953	785.396	998.392	815.221	648.746	585.962	693.479
ENSG00000130707	676.706	1.90048	0.253838	7.48699	7.04719e-14	2.54762e-12	3	ASS1	114.28	126.547	134.969	132.833	156.039	396.808	522.215	571.506	1118.18	1115.91	1421.47	1212.15	1031.37	440.166	1236.74	1096.11
ENSG00000123358	2951.21	1.86462	0.250989	7.4291	1.09343e-13	3.78169e-12	3	NR4A1	1725.68	2177.66	1820.11	1068	1348.88	6008.3	5503	6273.39	3147.12	3313.98	3007.24	2659.7	945.812	2388.77	2842.93	2988.77
ENSG00000036565	553.282	2.19241	0.296989	7.38213	1.55775e-13	5.33258e-12	3	SLC18A1	269.421	242.55	195.58	160.042	149.907	747.392	740.536	1299.92	819.668	964.67	1062.59	544.136	209.21	342.277	614.016	490.602
ENSG00000134107	129.963	2.14918	0.292714	7.34225	2.10036e-13	7.07223e-12	3	BHLHE40	70.0841	49.615	50.6589	70.6637	47.3769	192.633	217.992	356.606	195.609	185.782	335.411	57.175	111.216	52.0481	41.5896	44.953
ENSG00000147872	1887.41	2.57196	0.351011	7.3273	2.34833e-13	7.81566e-12	3	PLIN2	736.854	528.103	619.056	581.906	483.586	2478.4	3154.27	4888.13	2495.22	2980.81	3903.03	1841.55	559.785	1109.83	2126.35	1711.72
ENSG00000198857	31.5448	2.30866	0.316721	7.28925	3.11683e-13	1.01715e-11	3	NA	18.2661	14.8274	16.7803	11.2619	17.6385	87.3448	74.213	71.4858	34.0745	40.2206	46.0545	18.5283	8.61506	7.56231	20.4965	17.3471
ENSG00000157404	1239.31	1.35861	0.188969	7.18959	6.4986e-13	2.0224e-11	3	KIT	853.486	685.672	684.38	483.813	509.326	1436.32	1555.63	1952.99	1211.75	1447.76	1639.41	1280.59	1601.58	1185.47	1774.05	1526.81
ENSG00000084731	2587.62	1.00709	0.140598	7.1629	7.89872e-13	2.43554e-11	3	KIF3C	1529.16	1702.17	1423.4	1604.45	1615.63	2913.57	3394.82	3189.71	4199.88	3654.9	4708.49	2340.06	2616.52	2624.32	1533.48	2351.38
ENSG00000146094	188.112	1.26513	0.181934	6.95379	3.55607e-12	1.00251e-10	3	DOK3	99.8655	120.628	91.694	118.252	109.535	283.554	230.381	266.098	252.901	265.106	192.215	214.063	153.888	247.501	159.465	204.638
ENSG00000113580	378.967	1.96847	0.28474	6.91322	4.73762e-12	1.31571e-10	3	NR3C1	206.676	186.526	176.273	193.797	220.024	768.603	702.504	838.209	515.342	492.311	562.597	131.32	416.287	273.196	127.24	252.561
ENSG00000173114	699.966	1.57775	0.228273	6.91167	4.78975e-12	1.3258e-10	3	LRRN3	397.297	279.014	276.21	245.522	228.742	639.957	757.689	1154.5	1099.73	1305.69	1341.45	997.663	581.369	513.766	746.549	634.297
ENSG00000121989	1355.68	1.58325	0.229799	6.88973	5.58965e-12	1.53959e-10	3	ACVR2A	785.507	498.916	1027.2	630.193	524.495	2377.47	1390.55	2446.36	2512.6	1923.46	2533.45	1322.77	1146.91	862.102	993.912	714.934
ENSG00000271824	116.894	1.25908	0.185052	6.80392	1.01807e-11	2.70207e-10	3	SMIM32	66.936	44.5773	65.0357	68.2679	53.4018	150.46	139.637	135.681	168.413	153.883	156.441	144.023	131.568	164.894	105.765	121.314
ENSG00000171476	86.1036	1.78851	0.27005	6.6229	3.52226e-11	8.71422e-10	3	HOPX	42.6722	38.9176	63.9475	53.738	32.1568	156.804	130.34	188.912	125.12	132.035	168.903	59.278	28.0209	43.5168	53.2149	60.0818
ENSG00000118473	748.809	1.31582	0.200164	6.5737	4.908e-11	1.18692e-09	3	SGIP1	474.061	551.211	593.163	428.521	336.517	1103.28	947.613	1502.59	966.724	1332.43	1341.33	665.429	442.88	404.171	463.558	427.476
ENSG00000186205	779.815	1.14892	0.177101	6.4874	8.73292e-11	1.99727e-09	3	MTARC1	469.376	429.406	494.705	381.203	457.118	875.622	1014.43	1078.29	988.619	1014.09	1047.64	975.556	468.492	822.503	933.5	1026.49
ENSG00000144802	927.783	1.09809	0.173778	6.31889	2.63441e-10	5.60781e-09	3	NFKBIZ	581.5	869.467	794.298	804.972	639.225	1467.67	1507.81	1761.89	1172.71	1234.04	1039.16	723.254	424.512	734.293	541.374	548.347
ENSG00000061337	2321.95	1.07168	0.170611	6.28144	3.35459e-10	7.00747e-09	3	LZTS1	1758.06	1442.67	1724.15	1009.27	1051.87	2699.56	3118.88	2985.76	3148.03	3125.13	3477.84	2520.31	2866.25	1731.8	2367.85	2123.82
ENSG00000142178	269.043	1.87864	0.299168	6.27955	3.39546e-10	7.08401e-09	3	SIK1	79.714	194.969	143.773	173.061	74.1625	491.181	485.481	489.734	528.84	310.246	475.086	84.1311	118.946	167.482	204.118	283.768
ENSG00000166401	167.451	1.09099	0.175668	6.21053	5.28054e-10	1.07105e-08	3	SERPINB8	138.492	132.469	114.078	113.23	100.018	249.487	235.785	276.448	146.908	168.899	192.229	157.613	159.108	127.843	151.116	215.489
ENSG00000099860	718.362	1.35166	0.217712	6.20849	5.34977e-10	1.08043e-08	3	GADD45B	520.032	484.829	506.444	420.401	416.245	1092.71	1033.8	1466.53	1058.17	1176.18	1287.99	683.457	264.654	351.269	359.53	371.546
ENSG00000184515	456.212	1.07071	0.174255	6.14448	8.0224e-10	1.57389e-08	3	BEX5	93.6146	107.487	118.341	107.863	100.036	226.151	192.98	244.724	631.522	699.551	776.133	1157.77	667.347	672.933	767.376	735.563
ENSG00000144891	2217.16	1.32877	0.217297	6.115	9.65597e-10	1.85532e-08	3	AGTR1	1774.88	1353.05	1702.73	1143.97	1070.57	3136.58	3112.53	4365.31	3340.46	4134	5052.6	1726.16	940.577	747.907	1031.21	841.994
ENSG00000119737	52.1518	1.21817	0.201316	6.05102	1.43929e-09	2.6945e-08	3	GPR75	37.4954	43.3225	41.6434	43.0423	33.4743	80.9538	103.709	93.3464	50.9943	52.1102	38.3691	47.794	45.0332	43.8934	37.0508	42.1972
ENSG00000244503	156.249	1.75157	0.289766	6.04477	1.49622e-09	2.78862e-08	3	LOC100421817	85.3338	107.412	107.025	156.412	96.7622	348.93	320.117	449.162	122.721	145.723	178.569	109.543	32.5661	75.6921	77.0441	86.9751
ENSG00000187193	62.471	1.62542	0.270664	6.00529	1.90994e-09	3.47476e-08	3	MT1X	29.255	32.7753	22.0516	14.6329	21.0935	70.404	73.0123	78.1972	105.179	73.2442	114.747	60.7434	84.1823	58.986	76.056	84.9763
ENSG00000101842	445.528	1.28743	0.218242	5.8991	3.65496e-09	6.35319e-08	3	VSIG1	224.332	222.235	226.532	305.765	414.359	552.011	607.213	882.037	721.292	714.535	749.471	279.057	370.281	343.433	261.859	254.031
ENSG00000177144	305.607	1.21058	0.205615	5.88759	3.91862e-09	6.76941e-08	3	NUDT4B	196.565	150.38	118.31	174.944	169.254	350.643	474.032	300.658	521.444	605.594	507.733	261.248	366.141	220.036	180.083	292.643
ENSG00000170345	252.209	1.21125	0.20624	5.87301	4.2795e-09	7.34365e-08	3	FOS	235.616	203.092	213.561	170.952	187.676	344.675	448.734	609.563	168.004	200.313	216.359	143.795	98.0277	203.469	320.997	270.514
ENSG00000118194	113.882	1.14042	0.196222	5.8119	6.17684e-09	1.03198e-07	3	TNNT2	66.2822	80.0979	80.624	118.161	86.592	188.672	175.522	207.547	199.059	196.71	193.963	85.4594	65.1378	27.1765	17.3518	33.7554
ENSG00000145335	1429.65	1.02072	0.17623	5.79198	6.95625e-09	1.14396e-07	3	SNCA	746.278	786.184	773.245	886.88	953.777	1758.89	1540.15	1749.41	2723.54	2891.12	3305.17	1413.18	678.12	945.886	770.024	952.592
ENSG00000175745	1401.57	1.31241	0.227934	5.75788	8.51788e-09	1.38583e-07	3	NR2F1	727.149	753.609	921.16	834.322	988.002	2288.04	2238.32	1768.62	2635.78	2458.9	2339.59	1284.48	1644.39	761.8	266.657	514.359
ENSG00000077264	454.696	1.17665	0.204698	5.74824	9.01766e-09	1.4643e-07	3	PAK3	153.18	318.878	236.007	250.63	300.468	686.369	538.113	480.647	814.262	1039.79	940.021	256.377	339.382	269.315	316.667	335.03
ENSG00000112182	355.88	1.20274	0.212517	5.65948	1.5183e-08	2.39812e-07	3	BACH2	291.547	302.332	314.664	238.627	254.397	628.247	678.579	626.898	364.651	422.121	348.639	118.135	283.147	320.087	209.452	292.561
ENSG00000185668	49.0251	1.50642	0.268626	5.60787	2.0483e-08	3.13446e-07	3	POU3F1	22.1195	26.7584	28.7543	16.119	20.9105	64.756	48.2347	81.2947	78.3138	75.5102	91.0032	39.7395	39.7965	38.0517	58.5478	54.492
ENSG00000169962	47.7921	1.37833	0.24921	5.53078	3.18813e-08	4.7034e-07	3	TAS1R3	31.8668	32.031	29.133	26.1046	28.7291	86.6166	64.0982	79.3344	72.7488	67.174	86.3119	45.122	35.9661	25.6328	36.8092	16.9957
ENSG00000005981	29.5982	2.19819	0.40212	5.4665	4.59005e-08	6.5415e-07	3	ASB4	18.6218	7.16642	7.05659	6.46387	7.62016	41.5121	28.1547	48.814	67.9104	48.4506	59.1205	17.1625	38.1518	19.6778	25.3989	32.2895
ENSG00000166106	1147.49	1.4701	0.269762	5.44963	5.04743e-08	7.11476e-07	3	ADAMTS15	1335.17	1080.17	1039.62	554.341	549.962	2213.74	2263.21	3097.77	1004.75	1026.09	1050.83	614.426	466.078	455.773	841.255	766.585
ENSG00000165995	206.932	1.16502	0.215113	5.41584	6.10008e-08	8.51271e-07	3	CACNB2	94.3637	122.252	110.994	127.947	72.1278	211.802	176.617	321.435	370.616	415.478	462.642	202.91	194.953	151.334	152.088	123.352
ENSG00000139352	173.971	1.17867	0.220378	5.34838	8.87459e-08	1.20244e-06	3	ASCL1	34.9996	45.281	39.3502	34.6782	35.673	103.392	91.1603	63.6454	268.255	283.336	368.03	371.877	361.721	270.041	178.919	233.171
ENSG00000111012	40.0849	2.13753	0.40013	5.3421	9.18782e-08	1.24087e-06	3	CYP27B1	18.3089	14.451	24.8808	31.0834	16.257	76.1883	70.8263	127.326	25.938	34.3979	58.4955	22.5923	15.1648	22.873	55.5487	27.0271
ENSG00000176842	50.9268	1.89352	0.356892	5.30558	1.12316e-07	1.50719e-06	3	IRX5	8.31565	21.6666	20.3108	7.52881	16.7016	62.582	50.9424	52.0605	78.3048	87.4276	83.2109	54.3194	107.633	39.9642	70.8015	53.0586
ENSG00000162630	60.6336	1.16248	0.220966	5.2609	1.4335e-07	1.88445e-06	3	B3GALT2	36.8875	24.7441	36.6407	37.1129	40.2651	65.4548	79.4936	91.0717	92.2077	87.6539	94.2219	79.3691	102.256	38.7016	27.3717	36.6847
ENSG00000132326	442.051	1.07405	0.204312	5.25691	1.46496e-07	1.92129e-06	3	PER2	364.87	315.948	365.747	462.913	371.73	718.745	618.184	1039.97	518.226	448.672	423.17	247.043	449.463	283.656	217.74	226.745
ENSG00000143171	40.5439	1.61893	0.308814	5.24241	1.58492e-07	2.06248e-06	3	RXRG	16.3281	23.0912	25.7395	19.5246	19.9487	81.4597	47.5596	63.2144	50.3483	57.1583	65.2631	28.9393	66.6862	27.9358	26.528	28.978
ENSG00000091138	2139.11	1.98469	0.384084	5.16734	2.37445e-07	2.99466e-06	3	SLC26A3	347.573	389.168	461.303	861.255	794.952	1882.17	2059.72	2837.75	4915.11	5537.69	6216.01	1907.82	592.747	1580.65	1617.65	2224.22
ENSG00000170961	79.6125	1.49989	0.292137	5.13421	2.83338e-07	3.53362e-06	3	HAS2	24.9526	20.9916	11.4219	15.7626	24.5211	61.2066	48.0923	57.1397	110.781	92.1415	119.397	148.287	289.568	85.3637	79.0147	85.1592
ENSG00000186352	60.6382	1.28253	0.250605	5.11773	3.09236e-07	3.82814e-06	3	ANKRD37	47.4958	30.7143	54.7638	43.0012	29.2456	91.8646	86.1814	117.281	68.8032	69.0458	81.1235	71.5931	45.9643	36.6585	46.066	50.4099
ENSG00000198835	33.611	1.96935	0.384803	5.11783	3.09068e-07	3.82814e-06	3	GJC2	12.832	15.8134	6.00566	9.91307	13.5853	40.7595	36.4967	60.7334	47.7269	34.3592	52.6833	59.4943	28.422	27.969	49.4987	41.483
ENSG00000150995	475.469	1.01336	0.19857	5.10328	3.3382e-07	4.09919e-06	3	ITPR1	215.802	161.624	192.515	255.211	313.926	466.448	402.03	502.762	1007.41	775.07	596.384	700.292	666.5	472.008	454.287	425.241
ENSG00000119686	349.177	1.12145	0.225565	4.97172	6.63608e-07	7.57751e-06	3	FLVCR2	257.047	292.515	303.129	316.247	264.326	601.395	646.495	622.003	263.7	256.316	347.172	245.673	190.142	170.793	431.519	378.358
ENSG00000198682	1388.34	1.02117	0.210471	4.85185	1.22318e-06	1.31439e-05	3	PAPSS2	900.939	931.223	914.27	802.965	939.348	1736.04	1623.56	2106.08	1862.54	2124.85	2367.55	1411.11	619.854	934.216	1378.19	1560.72
ENSG00000131471	70.783	1.12859	0.232889	4.84603	1.25954e-06	1.34828e-05	3	AOC3	46.1673	51.9307	46.7501	49.1414	56.138	94.9514	82.4014	152.232	62.4504	76.8403	93.5252	85.3741	85.6308	45.6409	45.3043	58.0492
ENSG00000152256	671.936	1.07444	0.223367	4.81021	1.50772e-06	1.58363e-05	3	PDK1	412.863	481.431	665.863	468.384	351.315	877.03	905.482	1217.89	875.428	933.277	1214.13	413.335	284.967	396.141	712.849	540.592
ENSG00000116106	843.711	1.05387	0.21927	4.80625	1.53785e-06	1.61123e-05	3	EPHA4	598.718	355.52	524.272	354.316	516.044	874.916	1076.42	967.841	1422.01	1072.72	1436.82	907.646	1172.76	918.672	469.907	830.792
ENSG00000159082	350.51	1.14827	0.239148	4.80151	1.57472e-06	1.64268e-05	3	SYNJ1	279.161	279.365	248.317	226.239	215.809	424.793	448.575	787.026	528.222	325.03	292.55	284.837	398.427	331.212	308.709	229.893
ENSG00000250366	403.679	1.46609	0.307281	4.77116	1.83165e-06	1.88955e-05	3	TUNAR	82.8381	85.668	100.555	106.024	90.1763	292.531	282.472	196.012	780.809	726.23	642.372	541.438	1384.83	583.375	214.704	348.828
ENSG00000214889	33.3561	1.30776	0.276841	4.72386	2.31404e-06	2.32988e-05	3	NA	19.4721	16.6594	19.2591	30.183	27.4502	69.2797	48.1373	51.3464	59.0995	58.7582	46.8536	20.8807	20.8444	16.1255	13.6833	15.665
ENSG00000107742	5432.73	1.66948	0.353543	4.72214	2.33373e-06	2.34688e-05	3	SPOCK2	2038.45	1956.15	2267.84	2281.64	1945.93	5263.73	6056.88	8700.25	9778.66	10177.7	13442.3	8635.1	1962.67	2752.54	5441.23	4222.51
ENSG00000136630	138.717	2.87907	0.609989	4.71987	2.35992e-06	2.36613e-05	3	HLX	73.9757	53.6876	61.7582	30.7693	24.1598	195.423	217.562	663.154	108.259	172.752	211.899	99.9467	17.3166	25.0971	186.443	77.2673
ENSG00000164093	268.992	1.03813	0.221886	4.67869	2.88714e-06	2.83708e-05	3	PITX2	228.197	201.021	195.889	244.406	272.541	403.416	492.538	512.393	288.315	275.723	313.831	175.011	315.091	181.671	87.1671	116.662
ENSG00000167676	62.2279	1.05427	0.225514	4.67498	2.93988e-06	2.88384e-05	3	PLIN4	43.5995	58.1282	67.0941	66.2046	43.7863	128.15	89.0097	129.336	71.0043	67.4685	56.8276	29.459	37.8013	31.9501	42.8277	32.999
ENSG00000143333	79.6551	1.67908	0.362194	4.63585	3.55475e-06	3.40922e-05	3	RGS16	26.2708	27.0038	33.693	21.6558	14.1545	53.2611	72.1638	108.695	72.8089	51.6295	106.265	71.2741	135.418	112.407	189.866	177.915
ENSG00000262634	118.438	10.1153	2.19156	4.61555	3.92057e-06	3.71546e-05	3	SKA1	0	0	0	0	0	0	265.776	349.6	145.595	152.617	97.529	333.562	66.0302	234.052	250.25	0
ENSG00000180929	12.0876	2.20039	0.479899	4.58511	4.53757e-06	4.24739e-05	3	GPR62	5.79287	7.3927	8.39161	2.94665	5.42249	36.8675	20.7643	24.1649	16.7014	21.3359	9.17594	9.69845	5.73271	5.8306	5.89299	7.29083
ENSG00000139292	57.1511	1.89532	0.413754	4.58079	4.63233e-06	4.31682e-05	3	LGR5	21.5375	4.87348	17.0586	6.64322	5.44867	21.7446	34.1142	53.8385	77.5841	98.2265	84.6521	109.913	129.122	86.5764	76.6505	86.4341
ENSG00000172238	104.911	2.48544	0.545809	4.55369	5.27136e-06	4.8558e-05	3	ATOH1	34.0961	11.999	16.7405	34.5204	22.2987	78.2386	131.16	192.376	131.325	171.025	212.569	155.089	19.0123	78.2098	236.419	153.492
ENSG00000107611	88.8613	1.28809	0.283792	4.53888	5.65547e-06	5.16974e-05	3	CUBN	34.4496	60.2076	47.3777	62.4736	85.0669	116.91	173.774	134.452	104.759	72.4232	65.657	87.6405	100.788	66.2769	104.636	104.888
ENSG00000129194	37.6389	1.11679	0.246698	4.52695	5.98412e-06	5.42744e-05	3	SOX15	27.7537	32.5287	32.1172	24.9669	25.7529	60.0115	53.2583	72.2439	40.6388	32.3734	45.9551	43.9702	34.7189	30.44	24.7152	20.7775
ENSG00000169715	36.873	1.72393	0.386136	4.46456	8.02331e-06	7.05362e-05	3	MT1E	16.4523	9.25304	8.20527	19.3612	8.98396	39.526	27.9879	52.9057	66.618	75.6472	72.8635	37.3126	84.1858	19.0945	24.0892	27.482
ENSG00000136826	113.572	1.01611	0.228926	4.43859	9.05496e-06	7.8617e-05	3	KLF4	64.4341	44.2815	49.1376	68.7883	63.3985	116.85	111.743	122.12	101.785	85.6331	117.747	118.486	162.643	264.289	160.361	165.452
ENSG00000149781	30.2552	2.44117	0.554574	4.40189	1.07312e-05	9.1933e-05	3	FERMT3	10.4352	13.4284	13.5598	12.962	10.1073	49.6111	70.6914	75.7572	28.1193	44.8303	22.9122	47.9607	9.0957	30.1886	8.03296	36.3914
ENSG00000136931	10.7183	2.70775	0.616453	4.39247	1.12069e-05	9.56664e-05	3	NR5A1	3.93897	9.84614	5.29274	0.806499	2.25109	20.7775	26.5336	26.3931	12.8689	13.0336	12.7442	9.22547	3.85569	4.77285	7.07222	12.0808
ENSG00000135960	49.1611	2.07338	0.474164	4.3727	1.22717e-05	0.000103857	3	EDAR	27.8552	15.0616	25.5039	10.5509	12.5996	47.621	52.0832	128.819	47.6782	71.3605	82.7428	57.4636	32.5861	34.7947	96.6029	43.2555
ENSG00000142910	297.637	1.59695	0.365685	4.36701	1.25957e-05	0.000106409	3	TINAGL1	225.388	159.438	203.371	137.361	138.163	294.304	376.868	896.162	310.64	457.695	509.281	154.431	181.347	123.64	377.756	216.345
ENSG00000129749	31.2065	1.26565	0.290443	4.35763	1.31477e-05	0.000110491	3	CHRNA10	16.7405	33.4308	20.6472	23.4039	15.7348	51.4087	47.4538	58.0169	27.1902	28.4112	29.3021	32.4473	25.0062	38.0334	23.9745	28.1021
ENSG00000185352	283.047	1.11105	0.257732	4.31089	1.62596e-05	0.000133304	3	HS6ST3	93.1014	84.2822	94.1219	87.6991	101.401	171.277	175.018	250.703	374.921	443.812	451.402	927.398	345.064	353.001	310.587	264.959
ENSG00000104899	59.786	1.03473	0.243406	4.25106	2.12761e-05	0.00016914	3	AMH	37.9674	72.2207	44.1918	40.0611	39.0743	92.0165	85.7187	106.709	47.713	62.1314	53.506	76.601	57.7038	41.2424	54.9328	44.7863
ENSG00000286231	162.486	1.82154	0.431136	4.22497	2.38976e-05	0.00018723	3	NA	117.536	92.4435	66.7101	76.6647	43.6142	193.472	231.08	416.306	193.986	216.498	314.222	140.971	45.4379	66.4798	234.587	149.761
ENSG00000277518	64.0976	1.35804	0.323376	4.19958	2.67405e-05	0.000207468	3	MUC6	38.4944	45.6526	34.6151	41.1892	19.3873	63.1348	92.328	119.869	61.6258	53.5976	84.7078	66.1666	53.5521	57.5261	113.736	79.9796
ENSG00000172985	225.507	1.1776	0.280582	4.19699	2.70488e-05	0.000209665	3	SH3RF3	165.63	101.82	98.6631	67.2724	76.7574	188.156	169.083	332.475	243.57	265.414	264.164	253.108	185.279	342.502	481.862	372.349
ENSG00000164794	94.5077	1.30828	0.311745	4.19663	2.70913e-05	0.000209801	3	KCNV1	61.4771	67.9434	52.335	40.63	36.5719	97.0814	114.469	172.144	129.122	171.14	310.628	67.863	68.4079	33.9813	42.1175	46.2118
ENSG00000205085	63.5073	1.15875	0.276548	4.19004	2.78903e-05	0.000214996	3	FAM71F2	40.8285	49.1281	41.6053	61.1003	41.0725	151.033	66.8595	98.1647	60.6907	69.9318	63.5137	71.4734	88.7271	44.9721	39.864	27.1524
ENSG00000100314	73.7225	1.41482	0.339057	4.1728	3.0088e-05	0.000229303	3	CABP7	10.5956	12.1366	10.8686	12.6092	15.2257	34.1033	32.5305	32.4633	157.366	145.649	154.484	179.522	86.3189	69.1471	125.271	101.271
ENSG00000019991	117.688	2.83369	0.679475	4.1704	3.04063e-05	0.000231414	3	HGF	52.8471	41.1241	50.3783	15.2217	21.9894	138.808	149.786	487.104	109.309	230.695	274.167	82.5182	13.053	11.5473	142.548	61.9086
ENSG00000140675	19.2907	1.96814	0.47199	4.16988	3.04755e-05	0.00023173	3	SLC5A2	4.82595	11.2494	2.94127	15.6312	6.38774	26.9918	34.2207	37.9803	41.2409	33.3071	19.7049	26.2349	11.6994	11.2057	11.9557	13.0748
ENSG00000261915	22.4595	1.8794	0.451517	4.16241	3.1491e-05	0.000238586	3	NA	4.57063	5.54796	17.9227	5.65284	3.76852	29.2947	23.3878	27.5762	28.018	24.246	30.9785	36.0849	25.0867	40.4673	21.4732	35.2768
ENSG00000275326	54.1055	3.15129	0.767337	4.10678	4.01205e-05	0.000295816	3	NOSTRIN	22.2535	0	18.4206	0	12.5774	107.845	72.5288	106.28	155.849	133.379	79.3111	46.7021	17.0376	31.0722	41.9145	20.5165
ENSG00000259075	137.54	1.62359	0.399845	4.06056	4.89561e-05	0.000352745	3	POC1B-GALNT4	182.605	73.4507	40.0284	56.4655	37.2454	226.384	255.296	229.203	157.602	102.586	137.342	166.411	119.053	166.275	119.167	131.527
ENSG00000263639	223.526	1.13019	0.280104	4.0349	5.46254e-05	0.000389412	3	MSMB	112.982	78.6307	99.6048	142.225	121.332	160.925	226.469	341.66	221.255	245.15	306.798	250.487	180.681	258.306	513.311	316.603
ENSG00000115665	24.0287	1.69009	0.419091	4.03276	5.51263e-05	0.00039215	3	SLC5A7	5.43175	13.2283	23.2319	6.12083	11.5538	30.8522	37.9301	37.0667	50.535	67.903	44.5733	17.6863	24.4454	2.38765	4.35455	7.15886
ENSG00000180113	7.77108	2.64263	0.656717	4.024	5.72171e-05	0.000405133	3	TDRD6	2.70299	2.81204	2.12469	5.15608	4.29591	26.57	12.9301	29.4572	2.6089	3.21584	1.40149	5.30112	4.12132	12.0965	4.84924	4.69373
ENSG00000204428	20.818	2.57177	0.640405	4.01585	5.92329e-05	0.000417643	3	LY6G5C	10.9164	11.2382	6.23868	0	7.61149	15.3053	45.8885	68.8303	13.7224	11.9169	11.1865	34.2451	10.6445	22.6359	34.1864	28.5215
ENSG00000261717	46.8494	1.23259	0.313249	3.93486	8.32465e-05	0.000566712	3	NA	33.8943	33.933	11.7749	22.4439	31.1049	62.3186	65.0737	60.2672	38.2532	62.1702	34.6594	46.6858	70.6585	64.9315	61.8799	49.5417
ENSG00000236090	15.5816	2.09246	0.536207	3.90233	9.52697e-05	0.000637569	3	NA	5.5946	4.59301	11.7343	3.73883	8.7974	17.6432	20.2404	49.4243	12.6719	18.8399	30.3091	12.4178	6.6819	11.3926	18.278	16.9479
ENSG00000237732	16.4009	1.67386	0.429437	3.89781	9.70653e-05	0.000647642	3	CT75	8.86652	11.098	5.6118	10.086	9.21235	26.3329	41.5447	21.6037	20.5788	18.9127	13.1351	17.1514	24.7569	10.3963	7.28298	15.844
ENSG00000242689	24.6896	1.24692	0.3204	3.89176	9.95194e-05	0.000662173	3	CNTF	11.1651	11.0266	22.2633	14.9102	13.179	30.6925	39.4983	32.2648	26.6385	30.2932	33.6931	28.4231	17.2567	28.7154	30.4401	24.5737
ENSG00000100784	187.535	1.22361	0.31586	3.87389	0.000107112	0.000704035	3	RPS6KA5	69.2221	243.184	146.522	112.419	117.915	305.59	342.391	311.254	156.053	99.4421	170.509	193.252	268.639	141.465	192.843	129.86
ENSG00000171786	11.9068	2.04489	0.528743	3.86746	0.000109976	0.0007206	3	NHLH1	0	4.65819	4.80743	4.72892	10.6395	21.1758	18.0058	24.0645	17.057	9.50897	12.8582	15.8549	15.3622	13.352	11.0803	7.35532
ENSG00000198216	27.6108	2.54103	0.659589	3.85245	0.000116942	0.000760894	3	CACNA1E	8.32095	11.2278	10.6546	12.0298	9.93906	80.721	10.0333	100.127	9.36984	12.8552	13.2025	12.2314	73.9419	38.1314	20.1677	18.8198
ENSG00000113555	51.245	1.1632	0.303156	3.83698	0.000124557	0.000804205	3	PCDH12	26.971	49.0106	46.7641	38.8456	52.4827	88.9734	75.5067	124.046	43.6328	56.9816	49.2871	34.7564	25.979	23.482	53.2499	29.9507
ENSG00000155093	61.6172	1.12328	0.293736	3.82412	0.00013124	0.000842166	3	PTPRN2	51.2097	47.0767	37.1908	46.3814	36.1832	70.0363	92.0705	122.517	80.1003	74.4778	93.5573	42.7	47.3732	24.5163	51.883	68.6022
ENSG00000047648	89.374	1.02326	0.269251	3.80037	0.00014448	0.000919739	3	ARHGAP6	55.3125	78.1727	49.1676	60.3764	68.9471	112.239	118.041	147.97	63.5678	108.399	110.579	73.2268	41.7988	79.4383	145.551	117.198
ENSG00000110619	647.874	1.00213	0.263724	3.79993	0.000144739	0.000921035	3	CARS1	523.222	196.46	402.76	439.386	412.486	624.595	768.734	976.716	1146.39	881.433	1105.74	403.179	755.817	546.627	506.901	675.539
ENSG00000149295	302.902	1.7333	0.456963	3.79308	0.000148788	0.000942869	3	DRD2	55.2841	67.9387	74.4564	127.511	95.5715	312.514	164.188	362.776	489.506	584.452	908.332	623.418	199.229	83.2932	267.521	430.447
ENSG00000144395	228.553	1.06387	0.28055	3.79209	0.000149382	0.000945916	3	CCDC150	146.722	219.019	294.521	177.322	129.459	370.597	324.446	509.413	188.97	236.822	264.134	215.962	159.44	151.937	179.836	88.2469
ENSG00000143340	10.1298	2.22009	0.585786	3.78993	0.000150691	0.0009523	3	FAM163A	4.65119	0.932793	6.06653	4.75674	7.11122	17.7469	22.8857	24.8183	6.33534	10.6164	24.587	6.09621	2.85072	8.51712	5.92728	8.17789
ENSG00000197705	45.9486	1.09555	0.291503	3.75827	0.000171094	0.00106412	3	KLHL14	17.478	14.5275	20.4323	24.7566	13.6938	33.7919	33.0344	49.5719	65.0757	56.6045	67.2563	65.3146	88.7305	59.8805	73.1346	51.8948
ENSG00000203857	12.3515	2.2504	0.599689	3.75261	0.000175005	0.00108282	3	HSD3B1	9.67793	0.950422	7.77672	10.2326	6.23816	35.163	16.3458	41.7344	20.3017	12.4498	12.2736	6.99942	4.87127	4.46274	4.36709	3.77865
ENSG00000173702	534.782	1.07553	0.290539	3.70184	0.000214039	0.0012966	3	MUC13	367.915	306.605	324.513	344.252	343.023	514.904	791.22	826.347	1122.66	1010.05	913.442	650.677	207.449	395.493	251.077	186.89
ENSG00000251705	159.411	1.30787	0.353554	3.6992	0.000216278	0.00130922	3	RNA5-8SP6	116.543	57.8931	74.6273	43.3896	68.9357	183.437	103.665	247.783	129.394	84.4453	116.521	491.154	236.394	253.204	141.057	202.128
ENSG00000253525	10.9133	2.62722	0.712801	3.68577	0.000228014	0.00137037	3	NA	8.9121	1.84332	4.66568	3.73073	0	16.6688	18.1917	33.9568	17.1361	22.1792	29.2012	3.74148	1.91551	0.950252	7.78545	3.73462
ENSG00000100060	86.4559	1.40768	0.382669	3.67859	0.000234522	0.00140329	3	MFNG	61.2642	55.8756	56.0188	88.527	40.9377	198.462	123.245	159.415	103.797	134.101	123.303	93.1031	21.7256	39.3663	57.3175	26.8346
ENSG00000168874	53.8553	1.74643	0.475425	3.67341	0.000239339	0.00142871	3	ATOH8	14.8236	40.3782	30.0216	22.9908	16.1638	40.8744	93.8751	114.18	61.604	61.1891	98.4296	30.3749	42.2042	24.2325	70.3451	99.9978
ENSG00000122877	12.1013	2.84166	0.784905	3.62038	0.000294166	0.00170798	3	EGR2	9.77846	0.740182	3.80672	9.14802	1.40302	24.6907	14.925	46.4709	5.95128	13.4076	24.529	5.82683	2.28193	9.03071	5.40176	16.2286
ENSG00000157005	1002.11	1.54894	0.430736	3.59602	0.000323125	0.00185747	3	SST	331.034	280.196	342.461	475.351	407.285	829.587	901.62	1492.99	1039.1	1281.67	2090.82	1118.64	737.442	486.07	2274.7	1944.73
ENSG00000134333	2430.3	1.35379	0.378238	3.5792	0.000344643	0.00196136	3	LDHA	1993.85	1329.72	1515.21	1192.1	1002.22	2223.96	3028.57	5531.5	2709.39	3159.13	4730.35	2256.18	1322.74	1311.52	3244.34	2334
ENSG00000286064	9.58577	2.33783	0.655441	3.5668	0.000361361	0.00204296	3	NA	2.39105	0.948354	1.22173	2.8475	9.79237	16.8729	15.7581	21.48	9.66128	14.0007	18.1251	11.0857	4.76484	6.47308	5.81165	12.1379
ENSG00000147255	293.793	1.09125	0.308466	3.53766	0.000403691	0.00225117	3	IGSF1	325.78	185.541	268.239	221.62	187.549	435.05	412.616	667.748	268.264	304.933	389.451	156.58	92.1775	371.828	287.119	126.19
ENSG00000172738	39.2376	1.03665	0.293276	3.53472	0.000408212	0.00227411	3	TMEM217	31.0683	18.846	20.6436	29.3662	33.9628	50.7037	69.0833	45.7045	44.6457	59.0935	44.607	38.6176	31.9344	24.4016	43.0943	42.0291
ENSG00000164669	36.3164	1.50303	0.426847	3.52125	0.000429525	0.00238335	3	INTS4P1	15.0521	33.4684	10.877	28.9003	23.3996	64.6814	56.2412	69.5659	62.9133	22.4723	50.5204	26.2747	24.8584	17.9411	49.0864	24.8092
ENSG00000118094	8.24799	3.1809	0.916166	3.47197	0.00051665	0.00279198	3	TREH	3.53313	4.98503	0	0.718522	0	38.009	7.48184	9.58941	18.8952	10.4559	10.5145	7.47624	2.88115	10.0417	3.19359	4.19265
ENSG00000198535	48.0896	1.55449	0.448922	3.46273	0.000534728	0.00288131	3	C2CD4A	55.3463	37.5357	31.6491	31.155	17.9412	62.5403	85.9753	156.477	35.6406	42.3217	57.9097	20.7419	10.5387	22.4882	71.2344	29.9383
ENSG00000181418	27.3003	1.16103	0.336708	3.44818	0.000564371	0.00301681	3	DDN	16.2321	14.8891	16.8602	13.5741	11.6393	41.3276	26.831	29.1137	17.7628	37.3989	39.349	35.4093	43.6846	32.3961	29.5776	30.7591
ENSG00000183036	49.1777	1.03739	0.302195	3.43285	0.000597268	0.00317244	3	PCP4	16.1578	18.701	20.158	21.872	12.4953	46.8483	25.9407	36.4836	65.9653	74.4808	79.7765	80.754	72.6301	56.0479	64.3018	94.2302
ENSG00000186910	34.3801	1.57874	0.460939	3.42506	0.00061467	0.00325766	3	SERPINA11	19.5639	19.5658	18.0786	13.1358	18.4911	32.6177	54.0167	72.5061	36.3131	57.8362	59.0128	14.7694	22.0126	16.971	72.4141	22.7763
ENSG00000278788	146.481	1.10216	0.323525	3.40673	0.000657462	0.00345521	3	SBNO2	85.2409	165.808	118.071	129.509	116.213	179.284	300.315	306.409	115.171	139.374	181.716	102.399	55.468	57.1506	127.389	164.184
ENSG00000121871	8.31279	2.09648	0.618149	3.39154	0.000695001	0.00363515	3	SLITRK3	3.30762	1.56546	2.31254	2.73697	1.71976	8.59446	10.2515	10.3552	27.6772	14.2986	24.2631	3.13482	7.49444	4.65571	5.11926	5.51809
ENSG00000171126	13.0156	1.49848	0.443408	3.37946	0.000726291	0.00377527	3	KCNG3	11.2142	8.96602	6.99517	6.79388	8.9703	27.7596	19.2447	25.612	12.6273	15.8936	18.2204	15.9241	4.81412	12.5251	5.97149	6.71706
ENSG00000139800	105.157	1.25722	0.374045	3.36116	0.000776154	0.00399607	3	ZIC5	104.392	84.7073	81.1097	57.3458	50.951	186.872	160.658	194.199	126.958	143.3	142.802	101.044	18.2235	56.4349	88.0657	85.4558
ENSG00000220666	7.55688	2.27875	0.680222	3.35002	0.000808072	0.00413146	3	NA	1.1502	5.59747	3.63197	0.950459	3.55298	14.2949	9.00223	20.4175	16.7687	11.6105	10.5237	9.79965	1.88978	2.83249	3.40391	5.4837
ENSG00000165621	12.9153	2.50233	0.747606	3.34713	0.000816541	0.00416438	3	OXGR1	1.61559	4.17632	3.03792	2.4063	1.13443	7.41337	11.4101	22.2173	40.5495	35.6755	29.6087	18.583	4.23803	2.81875	12.654	9.10573
ENSG00000259726	24.6648	1.07699	0.322527	3.33922	0.000840126	0.00426521	3	NA	16.6365	17.0752	24.4642	22.7303	19.5253	37.1919	42.4974	47.259	23.5238	46.9831	37.0872	4.90208	13.2339	15.8017	13.3532	12.3715
ENSG00000248771	24.1596	1.29997	0.390477	3.32919	0.000871001	0.00440463	3	SMIM31	10.504	7.87979	16.5983	15.9453	15.834	24.1528	38.5437	36.0758	20.3255	35.8815	31.9465	22.3862	10.9384	43.0405	34.837	21.664
ENSG00000084636	8.55747	3.31943	0.997923	3.32634	0.000879936	0.00444312	3	COL16A1	1.97124	0.661453	0.56523	4.63613	1.82054	24.1826	9.54181	16.2052	9.79826	0	1.09711	23.9276	6.69517	4.42029	17.7588	13.638
ENSG00000043355	234.568	1.28977	0.389459	3.31168	0.000927373	0.00464353	3	ZIC2	234.875	174.626	150.8	109.602	115.596	433.252	381.958	336.697	292.815	393.7	264.51	312.956	62.7855	108.861	152.171	227.877
ENSG00000149564	65.1868	1.11465	0.337633	3.30136	0.000962184	0.00479064	3	ESAM	35.1322	38.9389	44.9505	16.6998	31.4205	89.8613	54.1729	72.2341	71.1255	71.8708	104.628	49.7053	114.513	87.7285	68.703	91.305
ENSG00000182372	103.667	1.20365	0.364943	3.29819	0.000973115	0.00483932	3	CLN8	41.2443	91.6766	66.2484	67.7848	98.1605	200.528	105.175	204.857	58.3906	45.9169	115.693	161.186	143.01	126.275	76.7798	55.7389
ENSG00000242028	289.841	1.25429	0.380955	3.29249	0.000993042	0.0049151	3	HYPK	245.004	88.4898	54.6626	88.876	178.803	383.738	344.868	201.917	262	348.875	413.988	398.985	482.537	446.923	392.715	305.067
ENSG00000244242	13.8081	2.5581	0.777137	3.29169	0.000995866	0.0049222	3	IFITM10	0	3.34119	4.3055	1.20662	6.63988	8.85809	9.99746	34.6286	16.3604	29.711	16.6837	24.9628	42.9354	2.00146	6.76428	12.5327
ENSG00000239474	43.3558	1.09683	0.334044	3.28349	0.0010253	0.00503907	3	KLHL41	37.0954	39.7264	26.7514	16.207	47.4195	69.612	73.0835	69.7874	64.83	80.6502	50.8265	46.7731	21.316	15.9007	18.7425	14.9711
ENSG00000225556	45.0336	1.05054	0.322337	3.25913	0.00111754	0.00544211	3	C2CD4D	31.1619	40.4856	43.9754	31.9412	25.4027	67.8584	73.245	73.3248	47.6682	54.4099	55.3128	52.9926	20.0253	20.6426	48.0676	34.0238
ENSG00000226054	10.4596	1.59482	0.492839	3.23599	0.0012122	0.00583287	3	NA	5.58184	7.33899	5.83919	8.39639	4.39844	12.3009	22.3445	22.8933	24.5445	12.5694	17.3324	12.3693	10.5718	0	0.872508	0
ENSG00000273024	29.0557	1.68753	0.52347	3.22373	0.00126531	0.0060589	3	INTS4P2	13.5324	9.47278	29.1034	17.1263	15.8479	47.7627	51.9263	61.8906	16.2577	55.0662	24.804	20.082	7.73115	21.914	15.4558	56.9184
ENSG00000235370	17.3391	1.68477	0.524255	3.21364	0.00131063	0.00624558	3	NA	12.5786	10.9073	10.8208	8.42761	4.7409	27.6064	22.1455	40.9163	59.3742	15.1787	17.9887	8.73145	9.2979	14.1902	10.5189	4.00158
ENSG00000262102	68.6336	2.13285	0.668937	3.18841	0.00143055	0.00674237	3	DSEL	0	31.0638	48.3414	15.8682	48.2837	128.706	92.266	157.31	95.649	54.1037	110.775	76.3776	126.624	65.6483	19.2659	27.8549
ENSG00000132429	53.1267	1.20893	0.381986	3.16485	0.00155162	0.00721565	3	POPDC3	34.4743	30.3072	29.3154	26.2077	20.8164	44.1573	77.8712	73.8849	48.2944	61.0713	90.1749	77.3024	23.2822	46.8342	85.8245	80.2083
ENSG00000204438	55.3831	1.03021	0.325611	3.16393	0.00155654	0.00723053	3	GPANK1	55.5574	37.4457	33.8094	46.2561	58.3289	100.324	91.8149	91.8626	41.3199	60.3901	63.5635	35.6714	37.9449	47.8587	18.6836	65.2979
ENSG00000182902	18.278	1.08122	0.345075	3.13328	0.00172866	0.00788808	3	SLC25A18	11.4632	14.6799	12.0029	11.3223	11.6491	25.5946	32.9545	19.4428	21.3152	20.1548	14.0994	24.524	20.1297	18.62	18.6855	15.8104
ENSG00000007372	43.5349	1.25842	0.403707	3.11717	0.00182594	0.00827793	3	PAX6	14.1689	21.9597	19.2933	30.0179	28.7004	41.593	70.1252	50.9254	50.8049	80.4732	74.1391	60.0494	19.9536	36.2784	65.1241	32.9515
ENSG00000204335	56.0418	1.45238	0.466679	3.11217	0.00185719	0.00839238	3	SP5	3.46238	4.60249	5.98594	9.9366	11.8015	13.5673	13.8389	32.0489	53.9568	60.7037	61.0607	146.467	67.3601	96.0466	170.523	145.307
ENSG00000141338	22.6246	1.37164	0.444145	3.08826	0.00201334	0.0090082	3	ABCA8	5.58036	18.4274	18.7301	16.415	11.034	40.6357	20.1964	47.2404	14.6908	27.4954	19.3521	22.928	14.1754	22.1379	32.8119	30.1434
ENSG00000180720	10.259	1.58297	0.513721	3.08137	0.00206049	0.00917113	3	CHRM4	5.87774	4.68889	7.30299	5.74326	3.5712	16.7953	18.8152	12.6008	8.51171	9.57004	16.4745	13.4006	12.4348	4.75798	8.36868	15.2306
ENSG00000213144	23.2864	1.20239	0.392737	3.06156	0.0022019	0.00968651	3	NA	11.3027	8.34061	19.3723	17.1316	29.1844	44.8379	39.1081	34.3758	22.0038	13.8845	25.8412	16.1753	20.733	20.6491	18.7922	30.8497
ENSG00000164692	7274.02	1.38224	0.454372	3.04209	0.00234941	0.0102361	3	COL1A2	7853.71	4647.93	5345.78	3354.03	3042.95	8238.1	10493.5	19186	7174.66	8915.09	11168.6	4319.67	9774.35	2866.62	7006.52	2996.78
ENSG00000107984	44.8109	1.14269	0.3764	3.03583	0.00239875	0.0104159	3	DKK1	17.003	17.1444	17.8312	41.2244	28.663	27.7934	52.1657	81.1924	62.4505	68.7935	61.1252	42.6934	60.1934	43.2489	38.4691	56.9822
ENSG00000133317	31.9274	1.33023	0.440206	3.02183	0.00251254	0.0108209	3	LGALS12	13.7181	15.3682	19.0199	20.0105	17.6317	39.9268	34.1714	55.4502	31.0793	49.2297	45.1111	59.9756	13.9125	18.9036	45.428	31.9016
ENSG00000109846	21.4904	1.30504	0.432486	3.01753	0.00254842	0.0109524	3	CRYAB	10.3094	19.8363	9.05408	15.0474	8.25991	27.2298	31.9323	34.3201	32.9717	46.4004	33.5176	33.0044	8.38611	12.8449	8.52463	12.2075
ENSG00000106236	23.3195	1.20738	0.40212	3.00252	0.0026775	0.0114252	3	NPTX2	7.59546	13.981	16.3984	14.1291	12.6762	30.77	24.361	33.5731	27.5312	20.9791	38.9941	17.1988	43.7077	29.5388	18.3441	23.3336
ENSG00000179388	15.2185	1.52863	0.512337	2.98365	0.00284834	0.0120409	3	EGR3	8.31632	9.55693	5.58396	3.60541	7.53921	13.325	13.1642	33.9032	11.9154	19.8681	23.7671	15.9628	16.1923	23.5457	12.8361	24.4141
ENSG00000114771	9.55791	1.50697	0.506084	2.9777	0.00290422	0.0122524	3	AADAC	5.5322	7.65058	5.78759	8.41736	3.69208	21.042	11.1529	20.2957	13.4389	15.4411	8.67297	7.27908	4.04422	10.3182	4.45677	5.70491
ENSG00000138675	13.8943	1.16124	0.391477	2.9663	0.00301409	0.0126313	3	FGF5	8.28533	9.54795	8.64097	11.4211	7.46759	22.6616	18.4191	20.2806	19.4218	11.8607	19.9414	12.8254	12.8307	13.8241	10.9628	13.9186
ENSG00000075340	33.2377	1.24631	0.425355	2.93004	0.00338924	0.0139409	3	ADD2	19.1412	19.2915	14.1799	13.5991	19.6696	58.286	43.8791	23.8553	16.0728	20.6322	13.7927	22.6983	65.0936	86.782	50.2986	44.5316
ENSG00000115085	94.9691	1.29508	0.444332	2.91468	0.00356056	0.0145139	3	ZAP70	57.8604	77.2118	51.8386	33.6018	25.357	107.629	55.2118	198.244	52.8978	76.4043	118.528	71.3987	83.934	92.0046	227.499	189.884
ENSG00000160182	73.8981	1.31298	0.453092	2.89782	0.00375762	0.0151661	3	TFF1	47.9084	34.3411	47.3239	55.0849	21.3486	63.6892	95.7941	146.849	84.6179	82.8224	132.394	41.5223	175.507	34.9414	75.584	42.641
ENSG00000174640	295.615	1.07941	0.373618	2.88907	0.00386379	0.0155237	3	SLCO2A1	389.818	229.858	237.271	211.777	167.875	281.847	473.248	812.984	373.977	394.85	499.19	150.503	56.1173	94.3301	217.384	138.808
ENSG00000162733	17.6789	1.22183	0.425731	2.86996	0.00410522	0.0163332	3	DDR2	3.32154	14.6996	6.97334	13.9541	14.9147	21.0728	25.3887	30.5778	12.789	14.6214	16.167	14.8553	29.7176	22.9792	22.729	18.1014
ENSG00000092607	9.57255	1.73726	0.606285	2.86542	0.00416455	0.0165223	3	TBX15	5.94604	2.75485	7.79514	5.54877	6.79608	15.9605	16.8496	24.0359	4.22198	7.28435	1.79648	6.42913	26.7202	9.44476	3.38737	8.18954
ENSG00000049192	58.1808	1.09411	0.382683	2.85906	0.00424904	0.0168177	3	ADAMTS6	43.5552	32.1342	34.9687	43.1207	27.3408	78.2463	46.0904	108.585	35.496	108.656	116.285	43.2047	36.6057	48.9475	50.9671	76.6895
ENSG00000086991	33.6677	1.33399	0.466872	2.85728	0.00427283	0.0168959	3	NOX4	9.62834	15.4101	19.0884	15.2035	21.1935	31.2772	42.4552	47.0616	82.6154	74.3926	45.631	44.3092	11.9289	17.7371	15.9997	44.7505
ENSG00000115353	18.4835	1.71773	0.602346	2.85173	0.00434824	0.0171094	3	TACR1	16.0351	10.7767	15.8078	12.4485	6.58262	15.7987	15.8814	99.6404	14.1912	19.2113	17.5327	8.19828	10.3522	13.5435	13.5723	6.16406
ENSG00000242419	26.3781	1.05349	0.370246	2.84538	0.00443585	0.0174133	3	PCDHGC4	17.3173	18.5778	26.3487	11.3472	7.7377	33.0304	39.7561	29.9399	27.6481	28.3517	36.1899	30.6787	50.9765	25.1275	20.6452	18.3762
ENSG00000170122	33.0329	1.28819	0.45872	2.80823	0.00498152	0.0191783	3	FOXD4	9.26758	14.8675	10.8209	17.4633	24.2601	25.8893	52.6141	35.2963	50.2837	51.0733	47.0609	74.15	25.8511	48.3048	18.5621	22.7612
ENSG00000160229	37.2827	1.50226	0.540102	2.78143	0.005412	0.0205993	3	ZNF66	28.5932	24.0883	29.8585	22.6159	5.23425	67.4715	51.6126	65.0587	44.9668	47.2849	62.9989	38.7831	24.6691	48.5243	6.99409	27.7686
ENSG00000259169	11.6321	7.40903	2.66632	2.77875	0.00545685	0.0207511	3	GNRHR2P1	0	0	0	0	0	50.7579	20.0727	23.4475	0	32.3166	19.9778	0	39.541	0	0	0
ENSG00000143341	375.406	1.09564	0.394934	2.77423	0.00553317	0.0209795	3	HMCN1	189.243	84.6211	225.177	181.946	164.906	272.662	387.396	421.449	366.009	138.191	453.677	199.154	662.056	594.923	821.799	843.293
ENSG00000196616	80.9491	1.17851	0.430347	2.73852	0.00617171	0.0230054	3	ADH1B	27.1823	11.7567	15.3422	17.9167	20.4858	41.7809	49.4708	33.0536	174.046	129.129	86.5272	321.149	134.737	131.898	57.6922	43.0177
ENSG00000015520	45.1318	1.04942	0.386911	2.71231	0.00668169	0.0245571	3	NPC1L1	31.6305	26.2893	22.0597	15.1665	22.1962	41.8076	45.9776	57.3859	28.5129	21.194	22.5868	22.1905	62.8998	75.5204	153.621	73.0709
ENSG00000166482	42.4222	1.10566	0.410044	2.69645	0.0070084	0.0255866	3	MFAP4	16.5718	15.8388	16.5934	31.588	28.2429	40.9502	49.012	51.892	39.6878	31.8606	26.6181	24.4395	35.1002	36.8988	129.226	104.235
ENSG00000254783	11.442	1.25103	0.470157	2.66087	0.0077938	0.0279584	3	LOC100289518	8.0038	5.56334	5.98117	5.59657	7.04859	14.0636	13.0396	18.6882	10.6862	23.2369	18.906	7.43418	14.3422	9.39739	12.8323	8.2516
ENSG00000175697	8.04974	1.45387	0.547966	2.6532	0.00797315	0.0284384	3	GPR156	3.0602	5.58392	2.10625	4.75231	8.99716	13.2235	11.9615	15.5543	8.92606	3.74964	3.11822	6.53202	5.65683	14.6436	12.0077	8.92259
ENSG00000235847	11.4363	1.57657	0.59673	2.64201	0.0082416	0.0291778	3	NA	10.0505	2.74061	7.02745	1.86785	5.28155	14.9906	11.1469	21.0053	19.0075	11.5271	23.1794	8.66773	2.86051	12.3707	22.7325	8.52423
ENSG00000276709	259.247	1.13782	0.434001	2.62171	0.00874896	0.030657	3	NA	252.695	88.5055	57.4767	261.74	285.485	334.085	385.526	523.539	188.79	236.413	309.77	234.843	160.033	302.884	161.889	364.285
ENSG00000091831	13.1725	2.07952	0.794901	2.61608	0.00889459	0.0310376	3	ESR1	8.6924	10.4419	7.3643	7.27923	3.8251	11.4152	102.051	12.5399	4.46561	15.6685	10.2648	7.1897	0.706218	2.11685	3.63994	3.10008
ENSG00000272822	12.5043	1.59684	0.615445	2.59461	0.00946997	0.032638	3	NA	9.92127	14.2158	5.81643	2.73349	9.37352	32.12	26.1097	18.9047	15.2235	2.03618	14.6605	3.56577	7.32293	13.714	6.60263	17.7489
ENSG00000049246	26.1383	1.33873	0.517878	2.58504	0.00973678	0.0333384	3	PER3	21.0049	21.3987	20.7079	20.5805	27.4646	24.5865	114.275	40.5367	6.05342	13.7499	13.1406	21.6859	10.8684	35.7757	14.4452	11.9386
ENSG00000174473	35.5379	1.11894	0.433479	2.58131	0.00984274	0.0336188	3	GALNTL6	16.3569	10.5465	30.5198	21.8882	14.5297	43.446	49.5877	26.8254	80.2398	86.0449	82.8716	35.1936	8.16549	27.4147	18.2245	16.7523
ENSG00000072182	24.3693	1.08044	0.420881	2.56709	0.0102556	0.034767	3	ASIC4	9.51472	8.31632	16.1664	14.3866	8.35409	21.7728	23.378	25.9416	19.783	16.686	20.221	32.0759	30.774	26.2051	74.8862	41.4473
ENSG00000084110	12.8939	1.88487	0.734797	2.56516	0.010313	0.0349404	3	HAL	2.09126	5.6881	2.88691	14.6014	2.70701	29.9306	22.3929	7.99572	15.4562	16.9649	16.7218	6.81262	35.0258	5.24933	14.9839	6.79471
ENSG00000130988	59.3634	1.09313	0.427788	2.5553	0.0106096	0.0357577	3	RGN	30.9287	17.7265	34.7747	33.6982	25.62	41.7566	68.7665	70.9902	62.9388	80.2897	99.2497	113.541	27.1768	49.0134	105.315	88.0291
ENSG00000173338	8.46496	2.26642	0.8873	2.55429	0.0106404	0.0358398	3	KCNK7	3.83877	1.53886	11.1438	1.46227	8.88698	22.0324	33.2978	8.44294	4.00392	13.0025	4.45578	12.3237	2.39132	3.7172	0.470502	4.43046
ENSG00000131096	52.2701	1.28963	0.505572	2.55084	0.0107464	0.0360892	3	PYY	11.8707	7.47575	13.8619	13.7508	9.33266	34.3231	16.677	31.3978	29.2449	21.1748	47.8371	65.3615	17.7906	77.4704	254.996	183.757
ENSG00000068976	30.8458	1.09191	0.428398	2.54882	0.0108089	0.0362761	3	PYGM	13.6785	16.1081	22.8729	27.3192	17.4073	32.8391	38.5925	53.9685	30.9049	24.679	20.5489	18.9911	20.0761	52.5895	84.6903	18.2666
ENSG00000144821	18.0754	1.43757	0.565283	2.54309	0.0109876	0.0367289	3	MYH15	13.8021	16.3962	13.6014	10.8246	9.33207	25.908	8.90445	75.5276	23.2763	23.2861	13.3895	12.2754	13.3549	14.233	6.0901	9.0041
ENSG00000136099	8.06161	2.38269	0.937065	2.54271	0.0109995	0.0367469	3	PCDH8	2.75892	2.78896	0.944076	2.31935	3.54826	12.2066	23.9487	5.59608	0	1.67517	3.57267	1.90631	43.1626	6.86335	5.57569	12.1191
ENSG00000181773	14.8131	1.08393	0.430562	2.51747	0.01182	0.0390445	3	GPR3	10.4483	13.9792	17.9861	6.60491	12.4024	18.5295	24.9826	34.149	13.8396	4.20664	9.36529	8.54597	8.60478	20.92	18.6979	13.7478
ENSG00000138669	293.259	1.06191	0.423488	2.50754	0.0121575	0.0399664	3	PRKG2	139.291	105.678	111.985	187.369	151.945	226.334	238.816	406.783	452.93	711.497	597.306	421.947	67.708	170.067	404.576	297.916
ENSG00000205502	14.0856	1.55686	0.625877	2.48748	0.0128651	0.0418783	3	C2CD4B	13.7399	7.31676	15.3831	14.1176	6.3889	15.4289	24.6923	59.5482	2.06458	9.5773	19.0296	7.24904	3.8403	4.95789	10.9876	11.0479
ENSG00000047457	902.191	1.73881	0.702333	2.47576	0.0132954	0.042987	3	CP	866.128	401.428	631.613	352.81	139.606	959.034	1439.68	2389.48	1395.52	1507.33	1944.01	537.985	99.8691	145.784	1186.11	438.682
ENSG00000162676	15.9852	1.24338	0.502608	2.47386	0.0133662	0.0431586	3	GFI1	2.83564	6.93058	5.92406	13.0489	9.22038	23.5736	14.5599	14.8309	5.27501	5.2601	5.76701	9.1789	24.2302	29.4761	52.7275	32.9248
ENSG00000188906	16.5377	1.43144	0.582925	2.45561	0.0140644	0.0450739	3	LRRK2	17.014	3.48999	8.28069	9.60596	6.70804	10.8143	26.2704	36.7391	42.3218	12.8584	15.7298	18.1271	23.4757	9.99564	8.7673	14.4045
ENSG00000176761	11.5002	1.09744	0.447272	2.45362	0.0141425	0.0452549	3	NA	6.72575	7.40406	9.44178	10.2592	4.3957	19.3056	16.1633	13.1899	18.1395	11.5996	17.5796	6.22616	10.5247	14.2001	8.63823	10.2108
ENSG00000234776	15.686	1.0254	0.420372	2.43926	0.0147174	0.046685	3	C11orf94	8.09771	12.8502	13.3942	12.0619	8.70563	19.832	13.6287	33.125	14.5618	23.918	19.5854	18.9634	12.1603	13.8581	15.6708	10.5635
ENSG00000122176	25.5797	1.06086	0.435597	2.43541	0.014875	0.0471167	3	FMOD	18.3776	18.5452	11.9985	17.7184	14.889	28.8191	22.7997	50.5661	14.8791	19.9292	26.1398	14.645	41.8115	22.465	52.3234	33.3693
ENSG00000277957	38.183	1.05759	0.43426	2.43538	0.014876	0.0471167	3	NA	50.8242	41.011	18.0876	32.2265	14.1831	41.6586	63.8789	89.4177	23.2762	43.5263	50.5707	33.2079	19.9714	26.4293	39.0544	23.6049
ENSG00000132872	134.927	1.13997	0.47302	2.40999	0.015953	0.0499993	3	SYT4	26.9412	19.1524	27.2403	42.5545	46.8959	65.2018	67.6133	83.0362	98.9878	98.9695	110.783	89.7219	731.869	232.065	162.7	255.1

## Sheet: 3h Down
Gene	baseMean	log2FoldChange	lfcSE	stat	pvalue	padj	time	symbol	untr0_1	untr0_2	untr0_3	untr24_1	untr24_2	latB3_1	latB3_2	latB3_3	latB6_1	latB6_2	latB6_3	latB12_1	latB12_2	latB24_1	latB24_2	latB24_3
ENSG00000114019	4727.97	-1.52103	0.0572077	-26.5879	9.3716e-156	1.57199e-151	3	AMOTL2	8233.58	8569.1	8354.57	8273.97	9081.34	3121.67	2882.9	2883.2	2198.05	2104.1	2258.51	1979.77	1931.99	4666.28	4207.57	4900.97
ENSG00000117318	1961.64	-3.8638	0.154651	-24.9839	9.13677e-138	3.8315e-134	3	ID3	6425.12	5695.39	4548.37	4357.77	4772.33	427.026	323.725	311.782	366.472	337.07	336.793	633.318	947.872	612.627	626.267	664.353
ENSG00000125968	971.669	-4.25067	0.177375	-23.9643	6.5497e-127	2.19729e-123	3	ID1	3456.36	3026.54	2450.76	2572.03	2745.24	143.949	179.953	125.743	110.185	89.9622	90.4204	101.296	122.391	142.534	74.8725	114.484
ENSG00000134323	518.967	-2.26303	0.125118	-18.0871	4.02731e-73	4.22214e-70	3	MYCN	970.377	915.386	911.056	896.994	1098.83	217.101	228.892	154.519	276.513	259.49	297.139	324.458	384.768	469.882	475.147	422.92
ENSG00000243943	1754.6	-1.17202	0.0695621	-16.8486	1.07461e-63	8.19339e-61	3	ZNF512	2280.72	2166.26	2144.11	2128.46	2208.28	1041.41	952.475	913.904	1811.51	1477.87	1673.66	2035.55	2013.86	1648.62	1750.83	1826.05
ENSG00000163545	707.975	-2.18979	0.135552	-16.1547	1.053e-58	6.79344e-56	3	NUAK2	1372.91	1581.06	1488.22	1429.46	1492.95	348.069	315.249	305.062	321.418	245.68	275.881	271.328	329.008	610.383	387.891	553.033
ENSG00000148677	2932.14	-3.64667	0.227505	-16.029	8.01702e-58	4.98064e-55	3	ANKRD1	7339.37	8046.9	7725.53	9003.52	9971.18	716.379	754.389	545.572	317.708	328.649	311.532	135.353	183.125	687.802	249.966	597.295
ENSG00000180340	844.252	-1.26149	0.0824378	-15.3024	7.37007e-53	3.8633e-50	3	FZD2	944.623	822.806	933.042	826.127	979.528	397.542	384.142	345.649	666.81	630.724	648.869	1129.61	1225.23	1149.63	1220.74	1202.95
ENSG00000142871	927.89	-4.05992	0.286732	-14.1593	1.63732e-45	6.53913e-43	3	CCN1	2176.94	2284.78	2254.02	2314.87	2577.2	148.238	156.712	112.771	88.5712	91.2328	85.0757	129.641	250.668	1096.06	314.082	765.374
ENSG00000145439	964.741	-1.05327	0.0764598	-13.7755	3.5785e-43	1.25054e-40	3	CBR4	1099.29	1107.93	1155.57	1277.55	1309.86	555.23	582.949	584.078	744.726	734.799	717.333	1084.81	1220.56	1084.48	1077.35	1099.33
ENSG00000265972	1228.84	-4.03648	0.301394	-13.3927	6.67227e-41	2.15232e-38	3	TXNIP	2791.42	2632.7	2578.24	2530.84	2544.98	112.05	136.165	230.239	200.743	188.442	183.757	377.04	1064.9	847.466	2026.9	1215.57
ENSG00000205808	1049.92	-1.19687	0.0895606	-13.3638	9.84322e-41	3.11529e-38	3	PLPP6	1336.29	1233.67	1280.53	1345.5	1331.33	639.843	585.723	482.171	953.782	875.234	817.353	1092.63	1224.73	1157.83	1164.96	1277.19
ENSG00000137834	576.347	-1.37202	0.108178	-12.6829	7.35572e-37	1.89823e-34	3	SMAD6	1023.99	817.785	809.271	828.965	816.299	296.496	327.933	370.832	461.746	464.471	457.681	521.127	437.687	566.533	491.227	529.504
ENSG00000118523	1721.47	-4.2204	0.33285	-12.6796	7.67358e-37	1.95025e-34	3	CCN2	4733.69	4901.45	4962.07	4655.51	5222.62	263.135	293.03	231.712	104.422	88.4517	86.0854	67.3445	113.519	955.859	232.205	632.389
ENSG00000170915	631.546	-1.31796	0.103955	-12.6782	7.81346e-37	1.95617e-34	3	PAQR8	1035.55	893.263	916.991	799.787	918.584	349.679	384.406	364.244	434.274	403.389	376.855	527.657	669.883	719.304	677.159	633.708
ENSG00000112874	524.951	-1.02481	0.0820088	-12.4963	7.81645e-36	1.92813e-33	3	NUDT12	646.625	643.894	656.551	740.319	696.798	351.92	333.992	311.86	467.669	431.438	442.117	497.458	553.704	533.957	567.925	522.99
ENSG00000095015	2151.97	-1.13832	0.0915262	-12.4371	1.64277e-35	3.88109e-33	3	MAP3K1	3219.71	3153.87	3242.39	3418.21	3780.83	1513.64	1685.47	1385.81	1553.21	1482.05	1428.22	1411.79	1651.85	1999.8	1623.59	1881.06
ENSG00000127084	191.894	-1.44771	0.118968	-12.1689	4.55218e-34	1.00471e-31	3	FGD3	339.246	333.991	383.063	382.981	345.781	142.933	131.21	117.665	82.9197	89.9568	107.946	116.033	124.351	127.085	117.184	127.964
ENSG00000115525	743.249	-1.26006	0.104328	-12.0778	1.38364e-33	3.01418e-31	3	ST3GAL5	1407.66	1366.07	1255.71	1223.72	1343.89	608.817	581.597	462.584	375.699	365.399	344.932	394.254	510.519	567.957	508.36	574.811
ENSG00000183340	234.159	-1.61418	0.13612	-11.8585	1.94346e-32	3.83525e-30	3	JRKL	341.898	273.312	319.514	320.331	294.98	98.2625	93.2695	111.794	179.505	156.022	156.622	239.845	312.359	302.376	278.196	268.249
ENSG00000108691	263.925	-2.18101	0.18478	-11.8033	3.75271e-32	7.23539e-30	3	CCL2	605.231	578.607	539.179	422.384	511.161	102.78	134.264	114.89	72.0357	80.888	64.7141	109.57	79.0819	248.82	215.083	344.107
ENSG00000137193	447.466	-1.47236	0.125637	-11.7192	1.01659e-31	1.91599e-29	3	PIM1	740.543	785.188	741.946	794.203	795.575	293.74	290.983	249.893	254.199	238.728	291.633	230.355	197.883	365.006	365.539	524.038
ENSG00000253304	630.406	-1.24207	0.106217	-11.6937	1.37296e-31	2.53077e-29	3	TMEM200B	1319.06	1280.9	1137.15	1029.81	1078.26	485.524	530.029	467.179	303.881	249.446	232.702	301.244	322.585	424.171	470.172	454.388
ENSG00000153140	485.891	-1.12304	0.0963278	-11.6585	2.07593e-31	3.66544e-29	3	CETN3	677.961	673.3	707.544	692.731	678.655	267.731	336.822	343.892	305.596	351.325	280.268	403.426	421.468	507.768	547.153	578.609
ENSG00000170846	438.101	-1.04255	0.0900012	-11.5838	4.98074e-31	8.70281e-29	3	LOC93622	551.702	567.265	576.247	517.22	545.081	277.351	257.644	267.473	268.065	335.074	306.939	465.557	531.58	510.133	538.208	494.075
ENSG00000277639	281.897	-1.77189	0.154391	-11.4766	1.729e-30	2.90022e-28	3	LOC105371267	536.624	537.501	525.043	401.661	446.979	146.163	164.908	118.953	129.144	111.189	107.281	259.721	316.675	259.03	249.28	200.197
ENSG00000151474	2624	-1.14631	0.10178	-11.2627	2.00625e-29	3.14512e-27	3	FRMD4A	3980.95	4022.14	3739.59	4673.14	4036.61	2022.35	1890.6	1631.14	1791.12	2069.53	1754.56	2310.38	2947.62	1648.86	1818.59	1646.9
ENSG00000182795	1411.74	-1.19852	0.109157	-10.9798	4.78113e-28	7.03498e-26	3	C1orf116	2280.27	2087.56	2099.95	2535.14	2699.13	1049.81	1102.98	907.69	831.764	707.338	731.858	787.868	933.806	1321.97	1355.92	1154.8
ENSG00000101665	211.753	-2.21071	0.201802	-10.9548	6.30001e-28	9.11003e-26	3	SMAD7	526.885	410.747	343.157	409.969	429.334	115.528	74.9955	86.2543	135.26	91.3661	122.086	104.257	125.555	162.847	143.728	106.075
ENSG00000129474	2700.6	-1.17051	0.107555	-10.8829	1.39105e-27	1.94446e-25	3	AJUBA	3761.63	4219.48	4190.21	4690.92	4657.82	2127.61	1723.39	1885.48	1771.63	2010.74	1981.32	1581.59	1617.66	2742.12	1984.2	2263.85
ENSG00000263155	406.167	-1.35059	0.129843	-10.4017	2.4353e-25	2.70528e-23	3	MYZAP	643.347	631.991	568.711	657.083	643.181	224.578	288.436	228.785	311.313	269.889	227.955	400.39	288.35	347.532	385.448	381.679
ENSG00000152778	209.501	-1.36914	0.132401	-10.3408	4.60526e-25	4.95183e-23	3	IFIT5	236.015	260.696	278.818	223.366	262.416	87.2925	115.662	90.9784	157.205	172.2	159.276	251.339	231.98	277.117	255.278	292.372
ENSG00000171617	12789.1	-1.2948	0.125304	-10.3333	4.98182e-25	5.32262e-23	3	ENC1	18847.8	22617.1	21296.4	22903.5	22918.5	9551.8	9380.37	7622.98	8477.76	8264.1	7795.27	6914.49	7963.61	11879	7561.88	10630.3
ENSG00000264058	322.492	-1.10862	0.108941	-10.1764	2.5283e-24	2.52439e-22	3	NA	344.645	313.418	365.545	375.51	346.718	145.913	179.432	161.158	288.362	285.626	284.978	394.02	426.124	429.547	445.93	372.95
ENSG00000185875	242.464	-1.23831	0.121954	-10.154	3.18147e-24	3.13662e-22	3	THNSL1	240.136	207.44	248.044	249.656	269.915	100.867	109.654	98.9054	191.806	217.06	212.165	376.602	357.87	342.974	332.153	324.182
ENSG00000184895	84.9075	-2.45208	0.242484	-10.1123	4.87091e-24	4.66883e-22	3	SRY	104.989	100.104	112.064	135.482	151.727	19.5149	26.05	21.1656	44.5368	41.3672	44.681	88.3957	107.915	105.672	131.789	123.066
ENSG00000172201	1390.99	-1.38695	0.137336	-10.0989	5.58606e-24	5.29382e-22	3	ID4	2861.81	2602.41	2582.6	2071.83	2196.34	968.848	1021	835.218	1094.59	961.885	799.358	942.157	853.958	930.582	670.004	863.253
ENSG00000110237	2263.15	-1.22755	0.1218	-10.0784	6.88353e-24	6.45052e-22	3	ARHGEF17	3290.7	4041.65	3855.28	3711.1	3146.54	1970.33	1380.49	1275.11	1608.96	1554.62	1572.53	1949.97	1916.26	1677.09	1603.93	1655.83
ENSG00000204237	401.323	-1.13996	0.113695	-10.0264	1.16656e-23	1.05773e-21	3	OXLD1	521.459	517.941	520.439	457.866	479.024	229.218	221.54	228.417	336.473	357.157	395.64	504.76	431.971	345.38	474.062	399.815
ENSG00000158715	212.287	-1.32651	0.132976	-9.97561	1.94892e-23	1.7389e-21	3	SLC45A3	322.81	336.591	358.453	339.171	408.301	130.869	157.93	134.998	104.743	84.9236	112.219	127.556	119.587	196.717	214.823	246.896
ENSG00000184731	478.303	-1.41946	0.142565	-9.95662	2.35953e-23	2.08309e-21	3	FAM110C	802.523	637.647	803.674	815.951	753.947	344.737	257.096	253.564	269.428	333.796	333.934	348.597	299.359	389.299	479.161	530.127
ENSG00000196659	541.221	-1.02048	0.103784	-9.83278	8.13412e-23	6.78814e-21	3	TTC30B	649.199	515.399	635.533	545.19	591.343	269.164	325.399	273.925	470.441	489.868	562.803	699.561	749.598	634.104	618.841	629.171
ENSG00000144227	258.966	-2.01019	0.204845	-9.81324	9.87482e-23	8.15961e-21	3	NXPH2	503.728	480.772	544.622	670.038	808.849	150.688	170.423	127.349	94.5772	95.6784	85.1486	68.8772	68.9818	122.347	73.3131	78.0588
ENSG00000101096	366.171	-1.00201	0.103062	-9.72243	2.41931e-22	1.90523e-20	3	NFATC2	515.719	625.863	540.451	658.92	644.227	316.656	279.506	298.967	240.582	222.237	220.561	237.2	230.191	285.964	274.088	267.597
ENSG00000176293	256.913	-1.09706	0.113436	-9.67118	3.99736e-22	3.10424e-20	3	ZNF135	285.032	290.976	312.211	330.37	328.164	157.402	123.389	152.499	221.961	191.998	185.112	324.189	341.859	285.349	298.121	281.974
ENSG00000180592	355.619	-1.05655	0.109655	-9.63522	5.67703e-22	4.36819e-20	3	SKIDA1	439.468	493.486	464.756	510.029	490.624	256.163	247.654	189.963	312.698	311.368	282.271	318.621	384.688	320.442	333.362	334.317
ENSG00000134897	464.186	-1.28387	0.136007	-9.43972	3.73785e-21	2.67943e-19	3	BIVM	681.612	789.918	660.485	695.853	720.924	347.321	258.981	268.635	236.831	271.253	281.957	328.683	477.638	436.602	520.977	449.301
ENSG00000128694	227.638	-1.19797	0.127349	-9.40696	5.10692e-21	3.58425e-19	3	OSGEPL1	312.301	283.586	295.958	290.603	294.897	136.079	129.958	119.8	154.537	211.514	205.118	223.272	261.038	246.96	215.904	260.689
ENSG00000134504	638.853	-1.06322	0.116836	-9.10015	9.02058e-20	5.79736e-18	3	KCTD1	683.036	672.526	795.417	731.859	756.298	366.172	379.709	298.63	683.613	538.464	555.72	737.305	948.579	672.815	705.647	695.855
ENSG00000285265	842.962	-1.82673	0.20125	-9.07691	1.11706e-19	7.09175e-18	3	NA	1772	1132.32	1767.44	1831.75	1708.32	487.399	504.39	397.556	408.5	302.481	278.087	316.601	559.765	754.083	713.843	552.846
ENSG00000221869	286	-1.8429	0.204402	-9.01609	1.94915e-19	1.20646e-17	3	CEBPD	519.211	502.138	612.004	589.024	669.194	122.409	203.114	158.636	177.074	115.18	122.803	118.512	139.479	230.578	140.769	155.873
ENSG00000163739	154.163	-2.17566	0.241851	-8.99587	2.34375e-19	1.43482e-17	3	CXCL1	223.807	249.701	242.688	295.545	333.973	68.6684	68.5267	41.5927	57.8493	41.0713	45.9343	73.0146	132.329	222.303	156.139	213.463
ENSG00000177051	589.941	-1.02922	0.114438	-8.99372	2.38997e-19	1.45779e-17	3	FBXO46	679.807	656.44	746.821	710.311	882.98	365.31	314.566	400.992	500.77	461.912	427.309	592.811	547.067	725.67	765.168	661.12
ENSG00000036672	127.012	-2.07263	0.232677	-8.90776	5.2076e-19	3.07579e-17	3	USP2	221.791	262.386	275.167	270.64	219.249	51.5542	55.565	70.9909	38.9237	52.4007	43.8489	62.5054	86.4699	70.051	145.404	105.25
ENSG00000118263	455.043	-1.09675	0.123432	-8.88544	6.3666e-19	3.7081e-17	3	KLF7	492.146	515.806	548.861	645.113	576.079	292.461	240.946	245.503	426.247	351.995	319.187	397.444	470.86	605.872	562.463	589.703
ENSG00000140450	964.895	-1.96611	0.222132	-8.85109	8.66676e-19	4.9578e-17	3	ARRDC4	1781.91	1646.92	1603.86	1553.8	1643.44	389.68	403.831	470.343	339.343	381.738	340.253	475.781	1100.66	799.675	1507.81	999.277
ENSG00000164236	1542.56	-1.91994	0.216923	-8.8508	8.68959e-19	4.9578e-17	3	ANKRD33B	3040.46	3197.15	3174.03	3123.41	3638.9	937.734	972.252	654.833	526.342	504.873	407.094	444.836	913.316	1363.5	723.642	1058.64
ENSG00000090776	693.664	-1.3842	0.162101	-8.53912	1.3525e-17	7.20183e-16	3	EFNB1	896.607	894.632	926.371	854.292	976.636	360.825	372.406	312.527	420.077	365.615	413.302	632.656	1214.12	894.293	738.54	825.722
ENSG00000138835	1233.11	-1.04973	0.123032	-8.53221	1.43582e-17	7.55e-16	3	RGS3	1859.93	1717.39	1865.45	1596.04	1643.75	849.038	851.773	815.092	980.675	902.417	891.463	1132.8	693.978	1197.16	1367.91	1364.87
ENSG00000138376	536.65	-1.15614	0.136569	-8.46558	2.54886e-17	1.31149e-15	3	BARD1	725.151	766.258	697.427	940.414	908.982	347.864	334.849	404.161	339.263	382.858	382.271	366.755	453.344	592.918	507.211	436.679
ENSG00000180425	187.664	-1.29897	0.153619	-8.45575	2.77309e-17	1.41816e-15	3	C11orf71	221.837	255.76	287.476	290.616	252.632	131.334	90.6029	95.8837	129.345	120.349	132.265	184.897	226.704	175.844	198.275	208.798
ENSG00000178096	92.3222	-1.56307	0.185879	-8.40908	4.13236e-17	2.08157e-15	3	BOLA1	121.769	138.495	120.94	128.426	146.473	52.9214	39.0585	40.6535	71.5332	58.3527	64.3084	104.909	118.541	76.0599	97.0209	97.6935
ENSG00000275074	142.601	-1.19415	0.144299	-8.27553	1.27887e-16	6.21789e-15	3	NUDT18	179.003	194.601	172.638	172.565	193.872	82.3034	93.5999	64.4075	117.871	98.4543	99.6651	173.241	192.96	148.845	148.532	149.057
ENSG00000171116	440.641	-1.35374	0.172053	-7.86817	3.59868e-15	1.48315e-13	3	HSFX1	640.903	772.339	737.519	794.393	891.765	327.405	284.694	288.925	325.026	355.013	339.229	344.589	168.121	267.691	249.662	262.982
ENSG00000168386	3541.44	-1.28565	0.165383	-7.77379	7.61695e-15	3.06395e-13	3	FILIP1L	5320.14	5530	5782.07	6600.31	6615.55	2558.09	2812.88	1975.57	3195.19	2831.62	2859.93	2334.4	1859.13	2676.83	1453.8	2257.55
ENSG00000005102	221.766	-1.57499	0.203489	-7.73991	9.9486e-15	3.9451e-13	3	MEOX1	171.506	200.713	157.98	125.106	172.305	70.8606	52.9608	42.9998	312.221	275.356	246.791	602.431	458.633	225.375	243.381	189.639
ENSG00000179240	437.347	-1.22515	0.162338	-7.54687	4.45852e-14	1.6473e-12	3	GVQW3	538.054	580.943	534.338	660.754	470.673	296.601	191.279	226.814	389.605	488.173	365.869	544.581	404.419	436.69	456.813	411.938
ENSG00000197044	105.531	-1.79049	0.238228	-7.51587	5.65337e-14	2.07052e-12	3	ZNF441	199.274	144.6	169.175	131.973	152.015	63.1921	34.3313	41.5097	56.238	53.1707	68.8504	85.9638	119.886	96.105	141.47	130.748
ENSG00000148841	202.158	-1.10071	0.146822	-7.49694	6.53231e-14	2.37171e-12	3	ITPRIP	214.997	202.851	222.099	177.483	201.721	89.8187	92.8624	102.348	211.066	189.293	191.816	229.052	331.655	251.252	257.863	268.345
ENSG00000164967	257.821	-1.01087	0.135102	-7.48231	7.30254e-14	2.62297e-12	3	RPP25L	290.957	291.59	239.85	265.263	322.226	148.976	155.362	116.917	259.974	212.31	207.033	367.825	398.05	269.606	294.649	284.552
ENSG00000111254	86.759	-2.03367	0.271867	-7.48038	7.41105e-14	2.65626e-12	3	AKAP3	104.173	83.7468	109.156	100.443	112.182	23.1377	22.2586	30.4648	88.6705	66.6627	125.868	110.853	109.866	87.5711	77.3053	135.786
ENSG00000160172	120.532	-1.15462	0.154695	-7.46383	8.40452e-14	2.96171e-12	3	FAM86C2P	136.953	154.203	140.503	137.161	148.655	62.5984	70.5991	61.4673	108.115	108.123	94.3877	175.072	143.035	115.147	120.3	152.191
ENSG00000281991	30.5183	-9.01219	1.20743	-7.46394	8.39737e-14	2.96171e-12	3	TMEM265	94.2534	74.2071	76.5628	103.398	96.9197	0	0	0	0	0	0	19.3939	23.5585	0	0	0
ENSG00000119684	495.626	-1.00893	0.136096	-7.4134	1.23098e-13	4.23993e-12	3	MLH3	672.552	555.848	689.675	575.252	607.943	323.743	292.105	307.084	479.196	384.036	500.217	547.084	485.924	454.144	623.04	432.177
ENSG00000125845	3434.81	-1.26136	0.171285	-7.36413	1.78304e-13	6.04215e-12	3	BMP2	6023.07	5838.69	5945.66	5882.91	6749.23	2597.89	2483.15	2537.69	1972.78	1958.95	1926.24	1502.02	2138.81	3260.36	1540.48	2599.05
ENSG00000255408	174.36	-1.32691	0.180862	-7.33658	2.19121e-13	7.35109e-12	3	PCDHA3	188.829	229.726	238.018	269.975	262.322	97.0995	95.1045	92.4469	121.155	108.347	90.5234	173.583	274.063	207.416	171.338	169.816
ENSG00000204969	169.944	-1.15763	0.157984	-7.32749	2.34506e-13	7.81566e-12	3	PCDHA2	187.711	207.05	213.768	249.17	222.386	102.476	110.548	80.3485	127.193	114.508	91.9859	210.925	238.022	215.313	169.916	177.779
ENSG00000134253	382.19	-1.52598	0.208317	-7.3253	2.38368e-13	7.9176e-12	3	TRIM45	514.936	784.568	607.631	890.628	880.077	262.101	297.793	208.252	173.851	180.883	149.313	307.047	218.308	182.627	266.269	190.75
ENSG00000158055	94.9948	-2.40095	0.329514	-7.28634	3.18483e-13	1.03532e-11	3	GRHL3	191.576	127.601	121.4	225.673	136.274	29.0244	29.8242	31.9172	52.9251	31.8306	25.2113	59.5733	150.533	99.8658	115.757	90.9317
ENSG00000256806	117.323	-1.02868	0.142535	-7.21701	5.31441e-13	1.68196e-11	3	C17orf100	161.179	151.901	158.993	162.816	163.137	77.787	80.1601	76.7648	78.429	71.1505	76.9906	127.54	104.849	117.17	140.892	127.41
ENSG00000246082	95.6531	-1.40586	0.195466	-7.19235	6.36866e-13	1.98935e-11	3	NUDT16L2P	126.049	123.133	118.927	146.24	136.004	46.5926	51.6203	49.4958	66.9388	74.7795	74.7521	103.013	79.1595	81.6928	127.576	124.478
ENSG00000113369	1113.24	-1.0492	0.146073	-7.1827	6.83496e-13	2.11922e-11	3	ARRDC3	1245.43	1056.48	1123.81	1041.24	1129.4	505.417	527.88	590.116	1025.3	890.694	914.591	1153.99	2038.3	1628.18	1391.35	1549.72
ENSG00000204682	211.82	-1.5927	0.22276	-7.14985	8.68708e-13	2.66881e-11	3	MIR1915HG	311.378	309.834	337.381	349.403	393.956	134.894	129.395	74.7951	169.862	172.496	139.684	169.367	290.221	155.827	101.905	148.718
ENSG00000237651	123.603	-1.20188	0.16859	-7.12899	1.01107e-12	3.04876e-11	3	C2orf74	152.239	153.971	138.921	184.451	156.642	79.1541	66.3575	59.8083	91.369	88.289	65.1365	155.771	181.919	126.158	138.612	138.854
ENSG00000204623	147.817	-1.12805	0.160028	-7.04906	1.80132e-12	5.25484e-11	3	ZNRD1ASP	190.361	225.993	173.782	212.728	173.271	78.4739	90.8689	100.233	92.4389	125.491	131.589	165.043	164.2	139.917	150.735	149.94
ENSG00000113790	540.987	-1.1752	0.168109	-6.99073	2.73462e-12	7.85454e-11	3	EHHADH	698.766	575.706	716.224	598.937	661.445	245.994	386.629	236.758	425.159	447.738	295.845	652.684	678.306	651.414	750.195	633.987
ENSG00000225108	149.998	-2.01032	0.287645	-6.98891	2.77028e-12	7.94337e-11	3	NA	158.702	177.461	178.874	219.245	244.142	53.336	38.4721	53.8378	121.475	101.23	128.469	169.954	55.455	229.139	218.04	252.14
ENSG00000240563	490.385	-1.35373	0.193813	-6.98471	2.85443e-12	8.17069e-11	3	L1TD1	928.791	778.08	830.37	545.477	575.907	252.966	350.832	255.144	275.482	241.811	276.897	323.082	402.439	505.956	731.638	571.284
ENSG00000064692	275.38	-1.05185	0.151234	-6.9551	3.52311e-12	9.94892e-11	3	SNCAIP	456.251	483.56	488.08	513.673	602.314	259.261	272.381	204.968	260.718	206.953	226.806	99.0049	113.784	83.7199	53.2243	81.3874
ENSG00000157502	178.092	-1.42823	0.208892	-6.83719	8.07592e-12	2.18831e-10	3	PWWP3B	186.709	241.196	229.566	305.342	315.283	87.7198	100.432	97.5535	122.697	87.8964	87.6273	170.265	206.765	234.315	158.404	217.702
ENSG00000281076	283.332	-1.20158	0.176098	-6.82335	8.89412e-12	2.38323e-10	3	NA	549.035	601.838	475.391	643.375	511.633	284.893	237.657	202.373	157.502	195.157	126.584	195.094	126.153	77.8652	67.6144	81.1529
ENSG00000183260	96.9679	-1.21489	0.178814	-6.79414	1.08963e-11	2.87834e-10	3	ABHD16B	109.559	146.062	114.663	115.079	104.649	55.908	47.168	49.5332	102.915	95.2486	83.3576	117.692	116.572	90.5378	105.885	96.6565
ENSG00000180801	105.554	-2.90192	0.429289	-6.75982	1.38159e-11	3.60977e-10	3	ARSJ	217.007	148.527	176.669	246.899	288.965	34.1787	35.9551	16.2157	102.636	54.7043	50.9198	50.0453	110.522	92.8126	28.9809	33.8221
ENSG00000275885	99.547	-22.1995	3.30224	-6.72257	1.78542e-11	4.6217e-10	3	PRPF31	152.968	0	0	163.442	210.85	0	0	0	0	0	212.759	0	0	256.569	347.849	248.315
ENSG00000138639	225.379	-1.37867	0.205162	-6.71992	1.81823e-11	4.69216e-10	3	ARHGAP24	324.45	368.401	391.423	487.536	525.231	176.11	186.867	121.861	105.236	108.607	93.6886	91.674	79.2429	223.643	139.89	182.196
ENSG00000129654	790.748	-1.07242	0.160349	-6.68805	2.26165e-11	5.77426e-10	3	FOXJ1	606.924	659.215	773.959	786.43	856.628	417.138	349.247	284.909	912.167	817.647	717.656	1152.78	1703.94	947.443	832.209	833.684
ENSG00000172361	59.8344	-1.4196	0.213071	-6.66255	2.69122e-11	6.77816e-10	3	CFAP53	75.4795	80.6335	74.8377	84.3685	90.7329	36.5031	23.2208	31.0929	35.9312	41.2403	40.5574	76.2467	79.31	62.5429	68.1949	56.4578
ENSG00000121486	1071.59	-1.01365	0.152503	-6.64676	2.9961e-11	7.46753e-10	3	TRMT1L	1103.64	1222.34	1141.46	1418.76	1338.08	696.31	645.325	509.73	1120.89	810.292	994.109	938.412	1426.29	1304.03	1323.35	1152.47
ENSG00000198774	630.627	-1.46965	0.2226	-6.6022	4.05091e-11	9.90524e-10	3	RASSF9	910.147	994.498	1037.64	1059.31	1140.46	411.686	364.148	337.985	471.1	421.001	439.107	366.784	662.795	719.679	311.662	442.021
ENSG00000043143	324.161	-1.0682	0.162726	-6.56436	5.22554e-11	1.25398e-09	3	JADE2	410.449	268.414	332.417	391.845	374.292	153.353	168.398	187.3	277.067	335.254	245.022	329.053	431.809	419.768	472.802	389.339
ENSG00000167183	821.776	-1.14317	0.174211	-6.56197	5.31007e-11	1.27245e-09	3	PRR15L	869.446	793.686	894.681	946.266	967.626	463.807	475.996	275.241	1032.37	939.658	829.476	1102.43	1646.9	582.318	731.417	597.084
ENSG00000161912	89.6238	-1.5539	0.238129	-6.52546	6.77914e-11	1.59486e-09	3	ADCY10P1	139.832	188.276	124.581	245.821	126.544	62.1268	51.2348	54.3229	41.187	40.737	35.0795	55.4476	58.4828	70.1664	73.5397	66.6038
ENSG00000167525	119.233	-1.45988	0.224476	-6.50351	7.84694e-11	1.81802e-09	3	PROCA1	153.607	284.204	208.766	291.869	177.14	72.1844	81.5139	89.9628	56.6517	51.4964	60.6764	96.1246	88.379	63.5678	68.9137	62.6782
ENSG00000189195	134.705	-1.31104	0.201877	-6.49424	8.34543e-11	1.92553e-09	3	BTBD8	200.2	157.108	201.376	246.268	189.099	80.6168	74.4563	85.1608	105.032	68.4594	91.6077	93.2631	133.903	123.887	171.101	133.747
ENSG00000205643	153.329	-1.02985	0.158586	-6.49393	8.36261e-11	1.92685e-09	3	CDPF1	193.815	232.858	196.153	219.741	227.136	125.623	108.08	83.4548	111.413	114.41	100.908	184.223	146.056	120.583	135.284	153.535
ENSG00000178093	74.3006	-1.28324	0.198137	-6.47655	9.38408e-11	2.1387e-09	3	TSSK6	90.8079	103.182	85.3296	111.699	86.5079	31.2842	47.8013	39.1793	72.9831	69.1022	66.3459	85.5189	74.6172	81.9629	67.558	74.9304
ENSG00000163462	213.29	-1.12905	0.175072	-6.44908	1.12531e-10	2.54052e-09	3	TRIM46	166.232	227.789	220.261	268.724	199.716	113.532	85.8968	97.6452	254.411	276.448	236.945	257.87	271.614	205.473	293.958	236.128
ENSG00000144026	755.502	-1.01117	0.157215	-6.43173	1.26158e-10	2.82911e-09	3	ZNF514	883.018	1137.94	1162.72	1352.21	1036.22	626.675	487.846	543.789	519.008	691.012	537.024	627.547	584.176	702.813	703.519	492.521
ENSG00000124701	81.3901	-1.51906	0.236549	-6.42176	1.34711e-10	3.00485e-09	3	APOBEC2	107.054	85.5786	80.5745	105.787	106.824	35.5554	45.083	21.539	77.1022	78.9958	67.746	86.2018	54.0274	112.572	118.119	119.482
ENSG00000100311	194.208	-1.54199	0.241108	-6.39545	1.60078e-10	3.50999e-09	3	PDGFB	363.428	276.488	314.938	261.239	357.859	117.056	117.574	89.435	73.2445	142.315	92.6319	137.669	123.373	258.711	139.339	242.028
ENSG00000107819	666.328	-1.21952	0.192334	-6.34062	2.28844e-10	4.91502e-09	3	SFXN3	778.644	1202.43	1035.39	1237.7	1420.62	535.696	522.415	404.304	585.798	448.895	341.608	367.258	381.831	470.913	412.774	514.973
ENSG00000116205	449.013	-1.03271	0.164376	-6.28257	3.3303e-10	6.97321e-09	3	TCEANC2	550.349	532.563	527.235	462.23	411.544	244.647	303.934	184.227	302.111	401.157	391.65	454.787	578.647	573.511	668.689	596.928
ENSG00000173320	277.856	-1.03606	0.165463	-6.26157	3.81114e-10	7.89234e-09	3	STOX2	333.307	272.511	285.345	336.663	295.894	146.177	132.619	167.102	266.421	230.087	183.389	293.814	376.02	408.474	419.633	298.242
ENSG00000183935	86.9122	-1.35591	0.219303	-6.18284	6.29605e-10	1.2513e-08	3	HTR7P1	104.39	101.021	116.055	113.26	92.2796	41.8542	47.1487	34.5337	58.6135	61.938	35.9756	103.129	151.655	98.9826	122.767	106.994
ENSG00000175785	23.0204	-7.84619	1.27354	-6.16091	7.23279e-10	1.43069e-08	3	PRIMA1	60.7322	40.7955	33.8229	29.4087	34.2895	0	0	0	10.7816	10.6516	14.1954	0	14.8103	24.7394	46.4122	47.6867
ENSG00000278516	66.1164	-23.3753	3.82021	-6.11886	9.42454e-10	1.8171e-08	3	LENG1	205.232	172.687	186.215	0	0	0	0	0	155.728	0	0	211.156	126.845	0	0	0
ENSG00000148926	561.648	-1.38251	0.22958	-6.02194	1.72342e-09	3.16981e-08	3	ADM	838.144	834.475	860.182	814.668	848.342	284.802	333.979	346.903	335.774	359.097	416.44	303.752	809.34	652.318	409.689	538.463
ENSG00000130176	293.133	-1.51467	0.251636	-6.01929	1.75183e-09	3.21502e-08	3	CNN1	517.717	593.596	505.496	733.906	707.61	215.835	257.336	168.177	182.965	151.229	126.888	44.5081	89.1547	189.404	84.1566	122.145
ENSG00000151612	661.448	-1.03997	0.174045	-5.9753	2.29671e-09	4.11823e-08	3	ZNF827	894.732	750.945	781.509	878.431	946.943	437.191	545.691	263.483	614.904	561.661	552.233	616.659	727.488	646.652	739.488	625.153
ENSG00000166289	214.455	-1.09044	0.182873	-5.96281	2.4793e-09	4.42895e-08	3	PLEKHF1	255.76	243.544	307.616	259.435	263.304	136.936	104.684	132.402	214.999	210.448	243.159	202.884	128.393	292.77	251.298	183.652
ENSG00000161664	90.6836	-1.29845	0.217819	-5.96113	2.50501e-09	4.46535e-08	3	ASB16	96.7614	160.205	130.332	136.461	98.5657	61.1508	43.0283	47.4062	68.4268	73.6998	62.8571	114.275	100.692	94.7027	87.8768	74.4986
ENSG00000187987	185.598	-1.08681	0.182638	-5.95062	2.67131e-09	4.72665e-08	3	ZSCAN23	241.935	210.811	166.165	257.695	198.433	116.472	109.442	78.172	220.341	164.446	160.299	223.493	222.398	205.675	181.299	212.495
ENSG00000234284	66.7117	-1.41781	0.238703	-5.93962	2.85682e-09	5.02836e-08	3	ZNF879	72.7917	74.0951	87.3156	82.8821	88.8646	35.4487	25.4981	29.9775	75.309	42.27	56.0353	71.2739	68.6285	100.321	67.1686	89.5083
ENSG00000109193	573.119	-1.08212	0.183059	-5.9113	3.39421e-09	5.91834e-08	3	SULT1E1	243.398	216.462	236.477	293.496	283.842	158.205	108.813	93.9639	297.675	339.391	256.003	1217.4	1810.89	1264.98	1188.92	1159.98
ENSG00000154930	125.888	-1.7922	0.303305	-5.90892	3.44359e-09	5.992e-08	3	ACSS1	160.888	200.159	188.694	268.6	324.399	82.2149	78.7908	37.125	81.3192	57.5816	54.6627	112.685	161.826	75.0202	50.1432	80.1056
ENSG00000115641	209.917	-1.0112	0.171503	-5.89614	3.72112e-09	6.45482e-08	3	FHL2	229.922	227.52	196.043	306.169	273.145	125.424	104.877	137.499	125.21	103.825	100.501	142.345	180.982	388.014	316.666	400.528
ENSG00000174599	78.7058	-1.55919	0.26484	-5.88728	3.92598e-09	6.77515e-08	3	TRAM1L1	81.7437	93.9686	122.146	84.5205	78.2552	34.2321	37.8766	21.4524	39.0198	40.1347	24.7537	91.9478	148.964	113.16	123.927	123.19
ENSG00000230624	127.97	-23.6621	4.03391	-5.8658	4.46978e-09	7.65062e-08	3	DDX39B	334.829	345.212	0	0	25.3907	0	0	0	0	452.254	262.803	0	222.876	0	0	404.15
ENSG00000117643	940.649	-1.05548	0.1806	-5.84429	5.0873e-09	8.60225e-08	3	MAN1C1	2403.93	2000.57	1910.99	1230.21	1325.2	913.293	882.295	763.669	457.003	430.116	433.422	511.47	457.499	477.788	451.535	401.407
ENSG00000171388	15.5099	-2.96735	0.512187	-5.79348	6.89432e-09	1.13712e-07	3	APLN	36.8303	33.3748	31.0404	29.5905	29.3602	2.67569	7.00714	2.78905	5.25287	4.22772	8.08475	6.09585	12.3037	16.1876	8.55409	14.7829
ENSG00000140682	202.225	-1.36367	0.238996	-5.70582	1.15785e-08	1.855e-07	3	TGFB1I1	302.603	272.334	285.033	361.844	360.598	94.6589	163.425	113	170.457	116.44	100.651	179.999	119.439	225.077	142.419	227.618
ENSG00000154736	138.656	-1.72152	0.302994	-5.68168	1.33378e-08	2.11865e-07	3	ADAMTS5	200.975	168.942	179.588	267.575	286.779	71.7151	77.0732	52.1641	90.9563	70.2586	71.8477	40.1344	115.395	150.78	223.325	150.988
ENSG00000103429	142.724	-24.4836	4.32177	-5.66518	1.46874e-08	2.32422e-07	3	BFAR	225.816	540.071	475.52	234.592	0	0	0	0	0	455.719	0	0	0	0	351.87	0
ENSG00000162999	74.9816	-1.68839	0.301077	-5.60785	2.04859e-08	3.13446e-07	3	DUSP19	120.305	64.0201	72.4476	131.193	112.745	35.77	24.4367	32.3926	41.9619	45.6239	38.635	73.2882	97.5736	78.6571	136.473	94.1817
ENSG00000128011	96.1616	-1.21239	0.21665	-5.59606	2.19273e-08	3.32557e-07	3	LRFN1	89.4103	109.615	90.384	126.673	116.498	49.4206	54.3849	34.9555	55.3248	50.0995	52.6807	92.1091	67.1293	154.81	214.851	180.239
ENSG00000204851	42.7821	-1.80285	0.32252	-5.58989	2.27217e-08	3.43364e-07	3	PNMA8B	60.5181	65.6383	63.0093	57.3185	45.7377	14.3708	14.8595	20.8566	29.3141	20.3369	13.8993	48.8656	83.3959	37.0111	54.6525	54.7292
ENSG00000255583	73.0504	-1.28481	0.233234	-5.50867	3.61558e-08	5.27372e-07	3	NA	115.804	111.261	136.931	99.0037	131.276	60.9859	44.6407	40.0443	67.248	63.5703	51.7823	36.9278	71.1287	47.0622	50.8321	40.309
ENSG00000137801	2130.92	-1.84991	0.337157	-5.48679	4.09314e-08	5.89848e-07	3	THBS1	4110	3983.68	4637.72	4052.88	4611.47	1310.13	1398.63	852.876	959.901	670.961	502.696	651.408	1534.82	2291.95	786.517	1739.15
ENSG00000100100	241.629	-1.51218	0.275652	-5.48585	4.11493e-08	5.92479e-07	3	PIK3IP1	378.866	373.076	398.978	434.569	463.439	147.79	182.981	100.604	121.474	94.2121	106.576	130.451	404.826	179.96	181.821	166.436
ENSG00000134245	492.09	-1.40887	0.25697	-5.48263	4.19041e-08	6.02829e-07	3	WNT2B	777.503	816.449	1101.29	1249.59	1249.6	410.946	451.053	310.71	334.906	241.916	201.051	151.154	306.548	118.351	88.9738	63.3971
ENSG00000174307	1169.99	-1.12471	0.205276	-5.47902	4.2769e-08	6.13169e-07	3	PHLDA3	1807.27	1575.45	1421.62	1329.19	1623.88	745.679	793.377	595.9	765.735	606.369	542.186	1214.21	2078.54	1661.9	987.279	971.333
ENSG00000164116	110.903	-1.29233	0.236198	-5.47138	4.46557e-08	6.37493e-07	3	GUCY1A1	106.901	125.324	124.556	106.083	152.823	54.8696	51.3693	44.1818	140.996	123.788	141.035	128.011	162.08	131.486	64.8834	116.066
ENSG00000163734	118.892	-1.27573	0.233612	-5.46089	4.73749e-08	6.72308e-07	3	CXCL3	142.636	142.74	155.187	158.061	203.147	63.4944	80.2315	55.8456	75.761	57.837	50.1082	73.6629	125.52	205.641	133.11	179.295
ENSG00000173917	120.516	-1.10747	0.202987	-5.45586	4.87363e-08	6.89875e-07	3	HOXB2	172.765	166.596	194.846	141.177	150.972	92.6533	61.6467	74.8481	95.5433	103.786	102.189	113.303	155.923	95.7501	128.352	77.9044
ENSG00000274334	47.7734	-23.7585	4.3761	-5.42914	5.66264e-08	7.92203e-07	3	VASN	0	0	558.756	0	205.618	0	0	0	0	0	0	0	0	0	0	0
ENSG00000177854	100.645	-1.20627	0.223077	-5.40742	6.39407e-08	8.90075e-07	3	TMEM187	204.386	106.384	145.766	134.983	137.041	61.1869	68.7119	58.1719	77.8617	50.4316	75.7698	110.874	113.401	90.5869	98.9543	75.8134
ENSG00000149596	29.3869	-2.29969	0.42564	-5.4029	6.55722e-08	9.1052e-07	3	JPH2	59.238	42.9639	48.4152	75.1635	103.47	12.1399	16.5609	11.822	5.66379	8.65425	10.4367	12.0903	25.0205	15.4886	7.57997	15.4822
ENSG00000141431	344.123	-1.02049	0.188918	-5.40175	6.59942e-08	9.1411e-07	3	ASXL3	383.679	377.846	445.57	395.308	371.889	170.094	205.509	208.79	344.677	226.839	385.882	367.619	548.174	393.916	283.474	396.709
ENSG00000144476	168.131	-1.73438	0.322742	-5.37389	7.7057e-08	1.06121e-06	3	ACKR3	233.373	259.918	268.148	313.693	361.593	101.155	103.094	54.9698	174.058	104.226	91.0595	124.302	304.872	82.289	43.7636	69.5799
ENSG00000118503	401.337	-1.17158	0.219173	-5.34546	9.01895e-08	1.22003e-06	3	TNFAIP3	506.079	483.266	446.641	655.506	713.189	309.378	231.111	206.367	203.755	193.967	147.134	347.221	473.856	600.845	349.515	553.559
ENSG00000244398	39.4538	-23.3494	4.37632	-5.33538	9.53423e-08	1.28662e-06	3	RPL36AP37	0	250.87	0	199.026	0	0	0	0	181.364	0	0	0	0	0	0	0
ENSG00000103021	594.838	-1.05124	0.198205	-5.30382	1.13405e-07	1.51816e-06	3	CCDC113	975.272	838.117	626.275	586.188	860.607	369.82	382.751	371.273	447.445	440.016	391.91	447.532	709.74	724.596	509.071	836.791
ENSG00000177283	948.46	-1.02911	0.195288	-5.26969	1.36653e-07	1.80065e-06	3	FZD8	1418.62	1405.2	1517.09	1428.66	1702.23	670.251	762.682	764.033	847.092	784.52	779.399	487.213	999.629	691.205	390.273	527.264
ENSG00000172819	116.445	-1.08854	0.208269	-5.22658	1.72677e-07	2.23416e-06	3	RARG	128.614	115.115	165.094	138.056	177.308	72.7545	70.605	60.5275	99.0696	99.3739	134.537	113.276	144.679	87.5423	129.687	126.878
ENSG00000125746	233.336	-1.0303	0.201536	-5.11227	3.18316e-07	3.93474e-06	3	EML2	325.307	433.854	263.935	309.843	349.779	155.093	181.527	157.903	85.6322	147.835	123.881	179.269	275.351	220.426	238.883	284.855
ENSG00000172478	114.919	-1.47304	0.288418	-5.10732	3.2676e-07	4.01838e-06	3	MAB21L4	139.532	118.22	157.448	182.307	215.937	77.2477	66.9254	33.6637	75.8248	50.6927	40.015	80.2271	106.636	176.974	140.61	176.447
ENSG00000214820	29.6107	-1.67374	0.329718	-5.07629	3.84871e-07	4.65453e-06	3	NA	41.2818	39.8893	36.8531	30.5521	34.6009	13.3698	12.8485	8.18636	27.694	29.8933	21.3528	41.8157	41.4606	25.1463	29.9977	38.8284
ENSG00000267221	91.2881	-1.0034	0.198288	-5.06031	4.18571e-07	5.01867e-06	3	C17orf113	92.787	140.109	143.183	156.594	127.051	71.5629	51.6665	74.0881	62.9641	74.2919	60.2696	81.7384	75.9134	86.7458	77.786	83.8586
ENSG00000118307	60.3325	-1.33903	0.266706	-5.02062	5.15043e-07	6.03726e-06	3	CFAP94	78.1344	74.3849	108.073	72.3431	99.1705	29.6871	39.385	33.3406	32.3174	33.4266	28.6369	56.3797	95.2425	46.9413	71.6949	66.1623
ENSG00000230341	23.4187	-21.8581	4.37689	-4.99398	5.9147e-07	6.81878e-06	3	PPP1R18	47.6635	172.159	0	0	0	0	0	0	0	0	0	0	0	0	0	154.877
ENSG00000146233	63.9322	-1.26569	0.253552	-4.99182	5.98121e-07	6.89071e-06	3	CYP39A1	69.383	68.6882	61.4927	83.0363	99.5901	37.5787	24.7176	34.5232	44.5282	44.251	36.3364	66.9892	101.458	90.8267	82.7443	76.7709
ENSG00000175329	97.2621	-1.32986	0.267093	-4.97901	6.39109e-07	7.31269e-06	3	ISX	164.972	118.954	102.466	172.892	166.462	52.4256	50.3689	70.6016	62.1109	75.3346	80.623	71.8253	46.4609	106.892	140.95	72.8556
ENSG00000148204	514.277	-1.26415	0.255941	-4.93921	7.84394e-07	8.8483e-06	3	CRB2	685.447	730.127	739.3	752.172	900.684	366.979	366.792	218.044	437.175	316.913	294.937	548.368	1178.92	307.032	162.755	222.779
ENSG00000285794	36.053	-1.38935	0.281499	-4.93553	7.99343e-07	8.98672e-06	3	NA	41.8649	42.2711	58.0434	43.3896	56.5626	15.8744	20.129	19.5618	20.1516	27.4447	30.2954	41.7481	30.6259	41.2416	43.8651	43.7788
ENSG00000284308	144.595	-1.2491	0.254771	-4.90282	9.44696e-07	1.04115e-05	3	C2orf81	132.169	119.248	189.702	139.141	152.397	64.515	80.0173	42.561	117.735	94.5829	91.1701	186.153	301.9	173.772	174.032	254.432
ENSG00000196542	215.231	-2.25559	0.4639	-4.86223	1.16069e-06	1.25367e-05	3	SPTSSB	471.91	608.173	315.707	662.466	538.148	178.997	82.295	66.4572	168.548	33.1882	106.881	30.2178	99.2829	29.9033	17.6572	33.8702
ENSG00000286235	28.1559	-21.2159	4.37775	-4.8463	1.25785e-06	1.34733e-05	3	NA	0	0	0	122.315	0	0	0	0	0	0	0	0	169.428	61.1699	0	97.583
ENSG00000074527	618.474	-1.08527	0.224221	-4.84017	1.2973e-06	1.3834e-05	3	NTN4	689.45	609.616	958.178	898.907	936.054	390.802	436.042	329.998	317.35	206.409	216.775	730.732	960.945	1018.72	521.329	674.275
ENSG00000243696	78.2228	-1.24153	0.25855	-4.80187	1.57188e-06	1.64074e-05	3	NA	86.8489	118.273	106.861	141.082	112.108	66.0567	34.4753	42.7242	34.3737	64.4277	43.9996	102.32	106.947	75.3378	54.31	61.4195
ENSG00000275832	257.807	-1.09584	0.228392	-4.79807	1.60199e-06	1.6701e-05	3	ARHGAP23	410.04	372.483	354.288	564.891	477.292	236.908	192.827	182.094	228.03	130.649	193.243	147.765	267.404	119.294	143.987	103.722
ENSG00000224287	79.8657	-1.01616	0.212475	-4.78251	1.73123e-06	1.79812e-05	3	MSL3P1	83.7778	78.684	71.8198	91.593	73.3562	38.943	40.7126	38.9175	49.2304	57.7226	65.397	104.971	163.765	114.675	105.168	99.118
ENSG00000186564	9.74094	-3.29559	0.689245	-4.78146	1.7403e-06	1.8053e-05	3	FOXD2	17.2692	20.2427	22.6651	18.8382	12.6467	1.81055	1.98347	1.79325	6.21539	4.27848	3.41329	13.3262	11.4438	5.84809	6.75318	7.32751
ENSG00000276371	306.275	-1.08364	0.227039	-4.77295	1.81546e-06	1.87632e-05	3	SINHCAF	326.183	354.146	333.64	321.811	425.437	86.7892	233.682	179.722	214.572	238.342	272.793	350.429	302.809	410.924	388.034	461.089
ENSG00000127585	52.6268	-2.18048	0.462117	-4.71846	2.37637e-06	2.37978e-05	3	FBXL16	219.812	104.247	44.5369	126.818	47.9509	27.4431	23.0259	17.9344	23.2671	22.5255	16.687	26.6461	52.7556	28.4169	31.1328	28.8288
ENSG00000119938	199.072	-1.27149	0.269644	-4.71545	2.41179e-06	2.41236e-05	3	PPP1R3C	211.293	149.571	181.676	218.913	220.519	80.8303	78.4362	84.7941	167.163	150.336	157.977	231.049	96.7995	245.818	470.195	439.786
ENSG00000206538	162.36	-1.32656	0.281921	-4.70544	2.53315e-06	2.52173e-05	3	VGLL3	236.897	266.779	277.075	344.239	293.533	110.799	134.192	94.3988	78.1121	84.6261	62.1434	102.659	221.907	140.727	55.6837	93.9903
ENSG00000130037	33.8031	-1.68348	0.35795	-4.70311	2.56234e-06	2.54776e-05	3	KCNA5	65.8226	81.4794	61.0802	34.7523	66.3528	21.4478	19.9463	16.4401	10.4599	18.0195	29.8699	12.1618	17.2262	24.9683	30.539	30.2837
ENSG00000197748	208.501	-1.02965	0.219513	-4.6906	2.72407e-06	2.69579e-05	3	CFAP43	223.419	295.556	258.7	345.62	346.231	143.771	146.873	141.482	183.043	123.054	152.399	331.405	166.929	149.805	176.071	151.656
ENSG00000121361	175.952	-1.3173	0.281143	-4.68552	2.79244e-06	2.75531e-05	3	KCNJ8	249.694	228.862	262.664	348.882	405.036	136.444	140.625	83.1818	222.492	143.445	118.612	140.93	120.163	101.331	53.7843	59.0919
ENSG00000183137	196.323	-1.10142	0.236415	-4.65886	3.17967e-06	3.09911e-05	3	CEP57L1	244.014	185.16	297.424	250.086	191.382	115.871	113.204	96.712	148.988	197.147	123.544	255.931	206.355	161.031	319.978	234.335
ENSG00000137098	58.9087	-1.20962	0.260953	-4.63539	3.56258e-06	3.41478e-05	3	SPAG8	57.7008	83.3253	118.073	96.0325	70.02	39.8678	37.1877	32.0812	35.4938	44.0514	44.2534	60.9323	69.3936	60.4807	42.6918	50.9537
ENSG00000205838	22.079	-1.80019	0.389824	-4.61796	3.87535e-06	3.67884e-05	3	TTC23L	34.2572	34.6546	31.4681	27.9492	39.9155	9.17058	7.42226	12.5217	14.3833	14.5445	8.93687	16.6489	31.299	20.0849	20.0007	30.0062
ENSG00000184898	62.2217	-1.30176	0.282966	-4.60041	4.21665e-06	3.97137e-05	3	RBM43	97.9049	78.1958	118.096	97.1616	75.7109	36.0613	47.0301	30.5021	56.981	34.9564	24.2486	45.0583	69.5452	51.132	67.6861	65.2771
ENSG00000159251	145.289	-1.97969	0.431752	-4.58525	4.53452e-06	4.2469e-05	3	ACTC1	359.909	274.352	349.67	330.021	383.209	130.653	104.927	22.7762	59.3927	62.1205	65.7677	23.3259	51.0743	44.9968	14.5028	47.9287
ENSG00000143412	116.27	-1.1109	0.242813	-4.57512	4.75949e-06	4.42548e-05	3	ANXA9	138.643	173.49	160.631	221.904	211.315	83.0419	101.679	68.7387	91.6238	102.441	58.1779	103.715	128.564	89.9138	74.2974	52.1463
ENSG00000182263	272.273	-1.09621	0.239758	-4.57214	4.82776e-06	4.48399e-05	3	FIGN	564.172	296.955	381.267	298.502	370.547	204.609	176.888	152.271	177.979	203.483	191.706	179.054	375.497	253.796	257.181	272.458
ENSG00000164741	290.167	-1.77251	0.389258	-4.55357	5.27439e-06	4.8558e-05	3	DLC1	303.856	860.412	434.387	446.646	646.939	190.48	158.147	123.687	198.698	199.013	78.8773	111.485	135.762	284.155	108.716	361.412
ENSG00000248409	23.5075	-2.23608	0.491054	-4.55363	5.27269e-06	4.8558e-05	3	NA	48.1944	67.3121	46.2216	71.2828	41.1282	20.619	5.91814	8.21204	15.7756	2.13947	5.85273	7.3487	8.44342	10.3093	7.56024	9.8026
ENSG00000131037	292.833	-1.03391	0.227155	-4.55155	5.32522e-06	4.89454e-05	3	EPS8L1	391.199	488.72	508.64	679.27	543.163	296.298	240.584	228.56	225.872	187.915	113.941	129.451	72.5049	182.072	203.735	193.395
ENSG00000163431	72.2667	-1.96671	0.432218	-4.55027	5.35761e-06	4.92161e-05	3	LMOD1	153.013	98.8923	146.974	168.044	188.061	48.7661	49.7327	17.4797	22.3766	18.1307	22.6147	28.394	93.5776	52.1256	16.847	31.2383
ENSG00000124721	14.1694	-2.27136	0.503742	-4.50897	6.5144e-06	5.84658e-05	3	DNAH8	33.9906	30.0902	34.6442	34.3525	32.3144	9.6154	5.0541	5.69646	1.14714	7.28006	2.29451	3.71239	11.4475	7.64196	1.73996	5.68961
ENSG00000275591	36.0937	-1.17947	0.261751	-4.50608	6.60371e-06	5.90462e-05	3	XKR5	52.6585	43.5978	54.9018	45.1361	47.4991	21.9717	23.9409	18.4997	14.8635	15.7826	16.4026	49.0049	59.911	33.0251	44.6019	35.7017
ENSG00000148541	110.83	-1.62545	0.361799	-4.4927	7.03274e-06	6.25821e-05	3	FAM13C	73.0527	101.01	198.226	71.3762	83.2756	46.813	30.7956	22.3283	98.166	86.2774	110.734	175.896	241.042	128.507	103.808	201.971
ENSG00000204962	55.479	-1.37504	0.306241	-4.49008	7.11976e-06	6.32558e-05	3	PCDHA8	74.3598	74.4466	81.2605	72.1756	68.9929	30.8372	40.644	14.5771	45.547	28.966	42.0461	55.3201	87.4305	75.5046	49.0423	46.5138
ENSG00000231443	32.0069	-1.32128	0.29492	-4.48015	7.45913e-06	6.60261e-05	3	NA	52.5903	47.9441	56.035	62.9871	63.2216	26.5779	15.2513	25.7693	18.0379	27.2628	21.8824	20.0053	20.9252	13.3967	14.7853	25.4381
ENSG00000163393	45.5527	-1.71055	0.382443	-4.47268	7.72459e-06	6.80527e-05	3	SLC22A15	65.9499	31.601	59.2783	38.978	39.7793	16.2362	12.6421	13.0094	25.6645	17.7529	12.2145	96.0115	80.9325	100.353	76.2786	42.1614
ENSG00000277475	14.2674	-2.21759	0.505046	-4.39087	1.129e-05	9.62777e-05	3	NA	23.1045	22.1968	19.317	24.8922	18.7337	6.25795	1.99767	5.53158	14.6395	12.7138	22.0017	15.8528	7.58295	8.57682	10.2171	14.6622
ENSG00000095585	73.2633	-1.09469	0.251253	-4.35691	1.31912e-05	0.000110745	3	BLNK	94.8507	115.934	140.272	141.945	129.624	55.7055	57.8394	61.4404	39.8406	57.0634	38.5558	62.9086	38.0631	56.7971	53.2062	28.1669
ENSG00000139865	52.2004	-1.34723	0.31069	-4.33626	1.4493e-05	0.00012023	3	TTC6	57.1093	72.9739	59.1866	88.7679	80.2071	30.9155	25.589	28.3953	60.8442	40.3031	32.2953	53.5733	90.9596	32.8558	54.7658	26.4654
ENSG00000162614	208.39	-1.02543	0.23736	-4.32013	1.55936e-05	0.000128231	3	NEXN	211.843	247.279	347.541	377.206	357.601	132.814	206.223	117.546	61.9101	52.8116	61.6838	139.062	166.434	347.782	228.276	278.222
ENSG00000172345	27.7831	-1.52528	0.355737	-4.28765	1.80574e-05	0.000146256	3	STARD5	41.319	26.5754	34.5487	50.8902	33.1093	13.8662	11.4392	12.9182	14.4778	14.7967	21.8901	34.4076	39.0681	37.5468	37.1736	20.5022
ENSG00000124479	12.9708	-2.452	0.573567	-4.275	1.91139e-05	0.000153846	3	NDP	26.7649	23.947	19.9148	25.7904	23.3948	1.75638	9.06104	2.67155	5.29087	5.21007	13.0314	13.5294	4.75264	12.3969	7.77724	12.243
ENSG00000186862	23.6209	-1.62556	0.380267	-4.27479	1.91321e-05	0.000153846	3	PDZD7	44.95	39.3621	40.5563	45.5661	61.8899	12.5882	15.8031	16.5606	18.9053	13.3737	10.2704	4.8476	15.4532	13.9198	14.0607	9.82684
ENSG00000225125	14.7872	-1.87194	0.44045	-4.25006	2.13718e-05	0.000169659	3	NA	21.1726	21.0507	21.901	32.6204	23.6934	5.25887	6.08171	8.50166	8.5403	11.6084	10.4691	16.1519	15.4122	7.66544	11.3362	15.1309
ENSG00000120937	1202.24	-1.22255	0.28908	-4.2291	2.34628e-05	0.00018434	3	NPPB	2570.63	2613.84	2527.82	2523.95	2983.57	1209.27	1530.52	659.583	643.585	552.976	446.749	113.939	201.457	327.79	108.155	221.937
ENSG00000136944	476.091	-1.16394	0.275991	-4.21732	2.47218e-05	0.000193055	3	LMX1B	211.816	300.669	280.703	235.582	329.164	136.608	119.831	107.317	520.967	503.745	312.333	656.965	1806.9	823.747	643.57	627.535
ENSG00000258659	42.3173	-1.25467	0.297968	-4.21075	2.54521e-05	0.00019839	3	TRIM34	70.7737	60.1381	51.2074	75.5004	44.1098	21.7101	30.6673	23.6165	21.2572	24.7398	26.3998	43.3116	30.3264	56.052	62.528	34.7391
ENSG00000078401	492.595	-1.04528	0.249632	-4.18731	2.82283e-05	0.000217402	3	EDN1	945.493	851.221	878.837	909.292	912.415	448.141	472.373	387.009	374.689	390.209	369.901	218.292	88.6223	307.456	122.572	205.003
ENSG00000269001	134.723	-1.2269	0.293361	-4.18223	2.88661e-05	0.000221501	3	NA	138.405	231.321	183.353	224.945	176.053	97.6541	76.5602	69.9058	89.0811	72.6105	35.3351	148.33	184.262	93.0067	154.632	180.116
ENSG00000132881	133.83	-1.03797	0.248451	-4.17778	2.94364e-05	0.000225258	3	CPLANE2	103.196	147.706	174.536	201.675	141.379	93.8508	67.9003	62.2671	167.652	105.175	100.06	198.521	195.523	125.622	107.986	148.238
ENSG00000105679	33.8445	-1.31091	0.314845	-4.16368	3.13162e-05	0.000237369	3	GAPDHS	48.07	65.4535	56.0671	58.7709	42.6225	26.5169	18.8761	19.9892	11.7268	20.2374	26.1664	36.7608	24.8428	19.7465	34.4089	31.2561
ENSG00000221916	12.8016	-2.02371	0.48642	-4.16041	3.17678e-05	0.000240517	3	C19orf73	26.7307	23.9676	19.2726	17.5107	19.8192	7.17843	5.95408	2.70964	8.35093	3.21114	9.16833	10.8746	8.54903	11.6195	14.3378	15.5719
ENSG00000143632	101.743	-1.56636	0.376661	-4.15852	3.20309e-05	0.000242021	3	ACTA1	205.28	209.973	223.792	215.706	207.973	82.5277	104.508	28.5243	69.587	59.3979	62.3078	14.2638	20.6681	61.6722	15.7172	45.9887
ENSG00000164532	47.8864	-1.11724	0.270965	-4.12318	3.73682e-05	0.000278336	3	TBX20	84.824	83.7831	96.0803	73.2299	64.6561	45.3648	30.2943	35.6121	41.1957	41.1845	33.3808	21.2445	39.6289	33.7228	22.9321	19.0483
ENSG00000133083	29.8233	-1.91971	0.466397	-4.11604	3.85445e-05	0.000285829	3	DCLK1	14.1069	23.4857	26.7065	29.209	38.8621	13.1462	4.8322	4.34683	37.4023	18.1084	23.8236	70.8681	44.5182	39.1053	47.7595	40.8923
ENSG00000183128	27.7234	-1.42816	0.350215	-4.07796	4.54326e-05	0.000330337	3	CALHM3	30.1034	37.3395	36.2078	44.1926	34.9383	16.9734	8.95013	14.6669	28.3261	15.8639	13.8589	32.8452	40.6563	21.9912	36.42	30.2403
ENSG00000150551	938.781	-1.1702	0.287999	-4.06322	4.84012e-05	0.000349347	3	LYPD1	910.538	1048.87	1236.81	1382.47	1498.39	600.201	705.467	314.499	1165.5	816.314	821.241	943.571	1461.12	1019.33	405.221	690.953
ENSG00000205592	47.713	-1.76327	0.434078	-4.06209	4.86351e-05	0.000350582	3	MUC19	58.8797	99.2573	37.7649	86.4528	51.2093	12.9093	13.5911	35.1468	28.2462	22.7641	23.6898	60.2845	125.43	47.1023	22.3966	38.2836
ENSG00000197776	35.344	-1.3102	0.324038	-4.04337	5.26889e-05	0.000376407	3	KLHDC1	52.0363	43.3893	47.4361	67.0649	54.3903	21.1551	14.2332	28.8012	30.6045	19.9471	24.2522	42.4963	27.3122	21.935	42.4953	27.9544
ENSG00000118407	68.5911	-1.1348	0.281838	-4.02643	5.66304e-05	0.000401827	3	FILIP1	117.04	130.307	143.669	116.387	123.384	47.7241	78.0041	47.3292	35.064	38.2729	37.8574	32.7995	20.8033	63.1092	21.8807	43.8262
ENSG00000075290	21.4986	-1.55747	0.387615	-4.01809	5.86713e-05	0.00041438	3	WNT8B	28.6756	29.6915	25.2717	26.7558	40.0447	13.3663	9.98552	7.38187	13.6559	25.426	31.289	20.7569	21.8667	18.1617	17.8786	13.7689
ENSG00000230356	43.8459	-1.31525	0.328206	-4.0074	6.13921e-05	0.000431597	3	NCAPD2P1	37.8487	22.3287	25.3493	35.7055	33.5491	13.2592	9.00593	14.873	24.4169	27.4084	41.345	67.9262	55.3002	100.792	102.168	90.2572
ENSG00000281406	108.15	-1.48938	0.372058	-4.00309	6.25217e-05	0.000438619	3	NA	149.939	106.517	97.4595	190.974	88.279	57.5777	26.7175	52.6929	194.217	87.0082	100.702	108.842	81.0456	105.251	187.962	95.2234
ENSG00000196878	253.945	-1.22115	0.306022	-3.99041	6.59602e-05	0.000460431	3	LAMB3	108.422	125.949	195.056	181.779	221.064	72.8252	73.1381	68.4016	212.822	140.346	135.283	468.348	1144.98	251.701	387.267	275.731
ENSG00000227268	65.4756	-1.02623	0.257667	-3.98278	6.81133e-05	0.00047349	3	KLLN	65.4397	66.18	74.4581	63.9944	85.7145	41.4519	31.2602	31.9066	64.5132	52.5418	56.5381	64.9153	134.151	71.1626	69.1679	74.2137
ENSG00000171992	51.5568	-1.50799	0.379416	-3.9745	7.05279e-05	0.000489464	3	SYNPO	97.6069	74.9869	133.596	124.711	88.826	44.6025	49.1735	16.0781	52.2454	25.2376	19.5523	11.5865	20.2746	23.355	20.6457	22.4302
ENSG00000049883	334.057	-1.0057	0.254552	-3.95085	7.78737e-05	0.000533897	3	PTCD2	370.682	332.82	330.182	314.584	286.843	142.67	158.992	186.889	172.946	272.155	373.238	418.269	648.523	284.042	586.204	465.864
ENSG00000002745	20.7538	-3.12556	0.791942	-3.9467	7.92352e-05	0.000542044	3	WNT16	24.9578	47.6282	79.9479	51.3722	62.3439	11.5006	4.78582	2.69374	15.6121	0.992272	5.40728	2.31622	16.1559	4.5453	0	1.80097
ENSG00000188610	51.045	-1.46313	0.374901	-3.90271	9.51233e-05	0.000637084	3	FAM72B	118.47	58.5403	71.5654	61.0943	37.1743	17.5152	32.8647	24.6531	31.6098	50.0298	63.9816	54.1377	73.9655	43.3198	35.7936	42.0054
ENSG00000173349	48.4702	-8.97487	2.30111	-3.90024	9.60985e-05	0.00064247	3	SFT2D3	77.5645	42.7117	108.891	89.8764	115.317	0	0	0	0	0	0	0	144.621	76.1054	0	120.436
ENSG00000186517	17.638	-1.61182	0.414613	-3.88753	0.000101268	0.000672207	3	ARHGAP30	20.914	20.1731	25.6113	23.1582	15.2308	5.90876	9.48372	5.56806	18.9768	14.9297	22.4795	21.198	17.8467	17.7474	20.8517	22.1303
ENSG00000185745	27.1103	-1.67567	0.431283	-3.88531	0.000102198	0.000677577	3	IFIT1	43.4347	64.7843	59.1689	36.5025	51.0557	21.097	13.2301	13.3529	10.7713	9.47051	8.70779	13.6888	37.6022	24.0872	20.1442	6.66605
ENSG00000115363	64.3574	-1.24352	0.320932	-3.87473	0.000106745	0.00070217	3	EVA1A	63.7296	56.5913	87.8533	95.0911	74.0166	28.1793	20.5365	47.0142	64.9465	76.854	60.3277	67.7814	49.1774	48.9718	97.726	90.921
ENSG00000177469	97.5754	-1.47131	0.379772	-3.8742	0.000106974	0.000703405	3	CAVIN1	205.091	129.962	152.598	149.79	199.703	81.4179	62.8098	36.8533	44.9721	57.3854	58.0697	48.9752	191.523	65.422	33.9106	42.7225
ENSG00000081041	48.7098	-1.01322	0.261982	-3.86752	0.000109946	0.0007206	3	CXCL2	69.5379	63.7034	59.9014	71.6001	74.683	40.6812	41.6906	18.6573	24.6823	24.7942	37.4696	34.6868	37.3849	63.6488	51.7872	64.4486
ENSG00000228357	78.4878	-2.35856	0.617146	-3.82173	0.00013252	0.000848739	3	HSD17B8	95.4337	232.565	55.3249	243.487	45.5558	34.7367	26.2493	17.7448	23.4006	152.157	153.114	49.7429	38.4902	17.393	36.0955	34.3148
ENSG00000262587	14.9186	-1.8144	0.478208	-3.79417	0.000148141	0.000939476	3	LOC554206	28.2534	23.8153	20.763	18.6082	17.4408	4.99287	6.56617	7.00517	6.55135	21.8647	9.70529	12.5366	13.2733	12.5003	20.8775	13.9435
ENSG00000131016	624.722	-1.27452	0.336773	-3.78451	0.000154015	0.00096976	3	AKAP12	966.087	847.101	939.111	883.54	1056.78	452.326	443.922	267.674	427.892	406.543	358.945	296.927	1196.17	707.784	288.255	456.493
ENSG00000235944	24.2502	-1.54741	0.40983	-3.77574	0.000159535	0.00100114	3	NA	24.7381	22.3807	16.5008	23.4327	17.4901	8.36275	8.17313	5.29039	16.4208	16.5093	25.3505	31.5633	31.1444	42.2389	55.1604	43.2474
ENSG00000143772	85.0249	-1.24527	0.330406	-3.76891	0.000163965	0.00102472	3	ITPKB	88.9687	72.2617	77.7478	91.1943	68.2416	42.3224	28.845	29.6255	43.9841	51.9248	50.8202	99.0745	315.607	115.884	87.3465	96.5495
ENSG00000100739	25.1318	-1.12886	0.302414	-3.73283	0.000189344	0.00115967	3	BDKRB1	34.2023	36.467	36.5578	41.9745	37.8121	19.0666	15.7098	16.4723	22.7497	28.0641	31.2953	19.8353	14.2993	19.2696	16.9439	11.3895
ENSG00000124875	117.463	-1.27714	0.343907	-3.71363	0.000204304	0.00124482	3	CXCL6	169.05	170.701	183.502	219.874	255.671	90.6289	95.8361	60.8791	75.2719	43.8577	44.8386	41.3345	117.473	156.515	66.1412	87.8363
ENSG00000269404	121.417	-1.34032	0.365156	-3.67055	0.000242027	0.0014427	3	SPIB	272.007	127.004	310.155	151.551	183.526	85.5041	77.66	83.0165	40.3307	39.8067	68.5025	56.8722	103.514	56.0887	124.786	162.35
ENSG00000284060	22.2847	-1.21112	0.330547	-3.66398	0.000248326	0.00147605	3	NA	35.3085	25.5062	39.0868	29.3071	35.4327	15.8831	11.8968	14.5387	19.2417	11.6707	14.3759	18.3795	23.8932	19.6384	18.4064	23.9901
ENSG00000107796	514.7	-1.10944	0.303313	-3.65775	0.000254439	0.00150705	3	ACTA2	791.989	692.28	667.253	626.734	791.729	433.217	295.373	263.807	347.555	332.523	236.801	384.927	1307.65	482.514	283.344	297.503
ENSG00000241749	35.4447	-1.15451	0.317417	-3.6372	0.00027562	0.00161483	3	RPSAP52	67.3456	92.4936	71.4132	52.7615	56.7962	38.2712	25.8291	27.4862	20.1244	20.5019	29.4528	18.0937	4.82311	12.2533	14.4443	15.0248
ENSG00000115232	37.4023	-2.0079	0.552381	-3.63498	0.000277999	0.00162583	3	ITGA4	55.9224	22.3111	30.573	56.5064	44.2409	17.1013	8.28736	5.4559	34.7048	27.1379	15.846	43.5531	170.856	32.4246	10.745	22.7718
ENSG00000170927	45.1566	-1.25413	0.348027	-3.60355	0.000313905	0.00180943	3	PKHD1	59.0267	54.1578	61.2919	51.2836	83.2374	33.0844	27.2392	16.7345	33.7707	26.2284	21.3211	41.6591	95.745	47.7081	27.8577	42.1605
ENSG00000080947	251.244	-1.03109	0.286913	-3.59375	0.000325957	0.00187183	3	CROCCP3	436.125	366.238	424.958	364.055	273.726	236.307	211.748	101.589	157.149	250.562	134.126	142.519	271.923	223.349	225.273	200.261
ENSG00000136197	68.8525	-1.20933	0.336579	-3.593	0.000326898	0.00187595	3	C7orf25	65.7687	91.6078	124.533	54.287	75.0019	36.4949	18.7971	52.2125	56.0833	51.2896	45.1352	65.9128	99.9453	101.088	72.0276	91.4563
ENSG00000284872	10.1604	-2.37799	0.663935	-3.58166	0.000341416	0.00194462	3	TRMT9B	15.6045	15.6452	18.8778	13.1058	10.5587	2.66532	0	5.70633	6.32919	10.4814	11.5885	9.94335	10.4781	7.60997	17.3932	6.57964
ENSG00000272031	24.7762	-1.3856	0.387401	-3.57665	0.00034803	0.00197827	3	ANKRD34A	32.1811	28.4672	59.4215	40.1264	28.021	16.0782	17.0618	8.67624	15.1467	18.3032	6.68345	26.7738	22.757	26.2705	28.9654	21.4861
ENSG00000171084	40.2274	-1.16337	0.328631	-3.54005	0.00040005	0.00223383	3	FAM86JP	37.8583	49.3217	60.6982	33.4531	28.2592	19.4978	14.7572	21.4947	34.6055	39.7618	38.9017	38.3224	53.805	44.3038	67.6467	60.9505
ENSG00000223760	46.7385	-1.29441	0.36564	-3.54011	0.000399958	0.00223383	3	MED15P9	62.9768	95.9457	77.0572	51.5742	43.6121	23.105	26.8083	31.524	30.071	56.4602	25.8095	51.2235	68.945	30.5775	47.7709	24.3549
ENSG00000250264	9.34019	-6.40354	1.81319	-3.53164	0.000412989	0.00229691	3	NA	0	11.2191	12.0932	11.4012	38.1799	0	0	0	7.33615	8.46993	0	34.1868	20.6224	0	5.93438	0
ENSG00000125378	127.592	-1.34845	0.383272	-3.51826	0.00043438	0.00240584	3	BMP4	149.813	143.107	105.761	186.644	128.971	48.724	59.5582	60.1061	76.1092	94.1129	64.582	65.8665	353.51	196.247	143.791	164.562
ENSG00000236808	129.722	-1.00359	0.285544	-3.51465	0.000440335	0.00243366	3	POLR1H	105.496	175.366	169.921	172.633	95.4585	71.8441	73.1849	69.9873	127.31	119.026	124.12	123.492	196.496	220.182	128.912	102.128
ENSG00000156113	61.9039	-1.27789	0.36423	-3.50847	0.000450698	0.00248195	3	KCNMA1	63.6794	36.9492	46.084	82.4597	39.0646	21.8984	23.7809	19.9139	59.6779	48.6128	26.2727	169.758	211.251	54.2272	27.0877	59.746
ENSG00000172014	8.27041	-5.28453	1.50874	-3.50262	0.000460713	0.0025276	3	NA	6.72012	16.3641	5.68582	2.92315	3.22207	0	0	0	3.82006	31.5307	12.1613	41.2139	5.22573	1.13354	0	2.32604
ENSG00000101489	67.3683	-1.57257	0.449958	-3.49492	0.000474197	0.0025901	3	CELF4	52.4115	121.167	127.231	118.488	110.285	34.4659	53.1894	20.2161	65.5302	18.5363	64.252	57.5236	80.6844	30.7485	77.4294	45.7347
ENSG00000175395	64.6575	-1.15012	0.329375	-3.49182	0.000479743	0.00261443	3	ZNF25	82.983	71.5156	71.1872	87.1547	111.13	44.0894	41.6333	29.1586	37.524	37.2409	39.211	42.0751	143.505	64.604	64.6175	66.8909
ENSG00000231617	85.2624	-9.61396	2.76588	-3.47591	0.000509116	0.00275392	3	DAXX	124.315	0	33.8443	357.832	160.419	0	0	0	0	185.047	69.1383	57.6123	0	172.411	203.58	0
ENSG00000072163	32.7777	-1.25699	0.362059	-3.47179	0.000517009	0.00279302	3	LIMS2	60.538	48.9158	42.4415	78.3058	86.5871	30.8379	23.7884	25.0723	27.2832	32.5662	15.4986	5.7039	9.29868	10.2599	7.89719	19.4483
ENSG00000223658	8.55536	-2.3363	0.674951	-3.46144	0.000537303	0.00289147	3	C1GALT1C1L	14.3479	10.0499	12.8198	9.33414	9.68542	1.75687	2.02977	2.86463	4.25063	2.08793	5.74465	6.18573	5.76093	12.508	18.3575	19.1017
ENSG00000196358	15.9689	-2.93435	0.847882	-3.4608	0.000538581	0.00289742	3	NTNG2	38.008	4.377	18.9289	5.12736	40.2222	3.79527	1.24458	2.73185	10.6992	1.33067	13.8793	35.0463	25.1497	23.268	8.00532	23.6895
ENSG00000007174	78.4874	-1.00776	0.291209	-3.46059	0.000538991	0.0028987	3	DNAH9	81.5049	90.2207	82.2767	77.2311	81.3669	42.1253	52.7164	29.0058	51.9392	57.5289	44.7665	77.9402	138.898	91.8843	172.592	83.8012
ENSG00000254413	181.257	-1.1363	0.328442	-3.45968	0.000540815	0.00290571	3	CHKB-CPT1B	238.113	350.802	147.035	221.525	259.378	133.492	129.134	71.5495	80.4023	168.795	61.6302	260.919	206.423	203.447	164.17	203.305
ENSG00000278195	14.0391	-2.08957	0.606246	-3.44674	0.00056739	0.00303026	3	SSTR3	10.4407	13.2912	10.2871	10.7895	10.9332	3.36565	1.88257	2.60375	8.96099	8.03635	11.6456	17.3013	27.6988	37.3436	29.571	20.475
ENSG00000123096	94.1624	-1.08828	0.316904	-3.43408	0.000594561	0.00316107	3	SSPN	166.361	173.779	192.56	134.329	230.699	60.5233	110.393	83.9018	50.9506	34.4181	36.0657	31.7257	34.7359	63.624	78.0369	24.4954
ENSG00000188833	57.5816	-1.01401	0.295349	-3.43326	0.000596375	0.00316971	3	ENTPD8	85.5609	84.1914	72.5167	124.183	96.0797	60.202	39.2106	38.3962	50.5855	49.9089	50.2973	32.3078	33.2132	28.1699	55.3973	21.085
ENSG00000161082	55.6114	-1.00507	0.293873	-3.4201	0.000625991	0.00331138	3	CELF5	55.6495	68.2746	51.7612	94.8753	78.9475	34.1725	38.3037	32.0847	34.3459	38.9171	41.9431	45.8571	39.1555	47.3212	94.9081	93.266
ENSG00000163288	16.1702	-1.85396	0.543493	-3.41119	0.000646793	0.00340424	3	GABRB1	29.545	17.3703	30.9815	25.2794	38.5475	7.82071	11.0324	4.25552	38.4569	6.83605	22.3499	7.33905	9.17589	4.3786	2.59811	2.75691
ENSG00000138080	43.0508	-1.04721	0.308647	-3.39289	0.00069159	0.00361844	3	EMILIN1	40.9972	53.9892	32.0479	42.9209	53.1066	19.8095	19.3164	25.8936	29.2162	37.6162	45.6525	39.053	80.8227	55.0569	55.3453	57.9694
ENSG00000105137	117.496	-1.00384	0.296486	-3.3858	0.000709702	0.00370166	3	SYDE1	144.403	147.547	146.073	201.569	146.49	102.665	72.0066	61.4859	122.452	70.7216	72.5999	56.2059	149.22	150.153	111.625	124.721
ENSG00000149591	2480.12	-1.28662	0.381599	-3.37165	0.000747205	0.00387198	3	TAGLN	4604.26	4569.15	4748.98	5035.76	5605.97	2308.59	2558.96	1174.36	2304.46	1917.58	1650.35	654.417	1341.41	628.079	163.259	416.357
ENSG00000224881	31.232	-1.22921	0.364976	-3.36793	0.000757354	0.00391852	3	NA	42.4618	53.6697	38.1489	62.5326	38.7106	18.4287	13.0116	28.831	15.0025	13.778	23.5802	29.5983	12.4627	41.6145	39.4591	28.4222
ENSG00000107821	48.6263	-1.53823	0.45696	-3.36622	0.00076206	0.00393802	3	KAZALD1	58.5183	87.3057	73.2088	69.0896	80.7179	25.6369	22.8786	27.5192	27.9558	35.9285	12.0033	21.8579	103.751	58.0735	23.9555	49.6202
ENSG00000184408	514.742	-1.16139	0.346581	-3.35101	0.000805185	0.00412151	3	KCND2	494.219	498.73	1015.72	713.009	710.008	350.501	384.093	184.843	956.629	739.082	575.282	542.595	587.669	274.624	74.7041	134.155
ENSG00000074590	1521.63	-1.1646	0.347634	-3.35007	0.000807916	0.00413146	3	NUAK1	1779.94	3122.49	2244.91	2017.21	2565.27	1430.59	870.816	838.946	1344.84	1303.84	1320.72	649.934	1651.85	1634.52	766.046	804.184
ENSG00000179023	8.00829	-2.16369	0.646183	-3.34842	0.000812734	0.00415254	3	KLHDC7A	17.4291	22.4672	12.0698	15.2831	16.8997	0.8914	5.96646	4.58916	0	4.25462	0	3.67604	6.62104	5.66815	5.07405	7.24285
ENSG00000186952	41.9042	-1.09041	0.326511	-3.33957	0.000839076	0.0042633	3	TMEM232	40.2235	44.959	40.2445	67.736	65.2277	30.0173	20.9272	22.493	47.222	22.6331	37.1853	38.6259	46.4882	36.1394	46.3031	64.0429
ENSG00000168830	53.3736	-1.10479	0.333641	-3.31132	0.000928575	0.00464814	3	HTR1E	68.6268	68.4942	53.8024	81.9507	88.4437	36.9877	39.0675	25.0713	48.987	33.6125	33.9563	52.7511	93.9018	64.7486	24.8129	38.7627
ENSG00000270011	27.219	-1.48453	0.450422	-3.29585	0.000981235	0.00487104	3	ZNF559-ZNF177	27.9176	24.1646	54.7978	33.3848	18.0577	14.7929	7.99289	8.37296	39.9479	29.1324	20.8535	10.4541	17.5584	30.968	45.3196	51.7886
ENSG00000177519	36.6111	-1.23431	0.374652	-3.29455	0.000985787	0.00488641	3	RPRM	29.7392	35.0795	37.0882	30.8346	36.7543	17.019	16.9999	9.27486	48.8365	26.2872	37.652	43.7199	99.6244	48.182	34.2339	34.4521
ENSG00000256029	23.6534	-1.83625	0.557826	-3.29179	0.000995513	0.0049222	3	NA	14.1139	20.5395	48.1983	58.3339	24.209	17.4534	5.2414	5.49574	15.8451	13.6753	8.35933	60.2112	50.736	16.9661	10.0068	9.06867
ENSG00000205413	12.9932	-1.71712	0.522501	-3.28636	0.00101492	0.00499979	3	SAMD9	14.5049	21.3058	14.1296	16.8185	16.6788	8.31412	3.89747	1.60346	10.2443	6.97122	12.0381	16.617	14.6841	11.9812	16.0019	22.1015
ENSG00000155052	46.7768	-1.32897	0.404529	-3.28524	0.00101897	0.00501385	3	CNTNAP5	64.847	84.2864	79.0059	72.4585	80.3566	34.4774	35.1077	21.4677	39.235	35.8052	26.9524	32.1119	83.8518	35.9985	7.70937	14.7578
ENSG00000273807	109.056	-1.02913	0.314674	-3.27046	0.00107371	0.00525237	3	NA	143.471	172.589	186.6	275.182	164.171	88.3094	92.5784	96.2263	90.3547	120.055	53.6632	64.385	31.38	34.2165	55.9257	75.7961
ENSG00000227507	15.8796	-2.24736	0.689915	-3.25744	0.00112422	0.00546955	3	LTB	30.1538	39.35	26.5219	57.9136	22.3223	9.83822	6.95576	5.47713	5.23052	6.37045	0	8.53046	1.89901	19.028	12.6683	1.81477
ENSG00000184925	67.651	-1.07075	0.328994	-3.25461	0.00113549	0.00551119	3	LCN12	71.294	133.028	106.919	141.469	69.799	59.0537	49.9256	40.4221	60.1817	50.4669	42.6424	87.573	34.0432	49.5888	48.6441	37.365
ENSG00000159761	39.2717	-1.14488	0.35264	-3.2466	0.00116794	0.00564258	3	C16orf86	53.1249	61.8637	57.0793	59.7578	63.1958	27.509	28.5515	24.2784	29.553	36.7224	18.6726	24.3053	49.4788	18.8683	51.4513	23.9345
ENSG00000081818	32.2338	-1.05883	0.32732	-3.23484	0.0012171	0.00585309	3	PCDHB4	39.3052	36.7858	50.4292	44.4179	33.6458	28.2178	17.1295	13.0629	15.9143	33.6906	21.9174	52.7951	51.819	29.9616	25.0616	21.5874
ENSG00000196569	22.621	-1.72641	0.534122	-3.23224	0.00122824	0.00589652	3	LAMA2	81.4912	23.0595	23.5516	28.145	25.9254	12.986	8.87833	7.58456	33.1031	44.4489	35.9674	5.4744	21.7562	4.20055	1.26659	4.09752
ENSG00000169429	14.1668	-1.49868	0.465433	-3.21997	0.00128206	0.00613036	3	CXCL8	17.9144	22.7908	19.1447	36.6205	29.8049	10.4187	7.0384	9.225	8.22144	9.46924	7.72283	2.69077	11.5131	11.7052	6.16424	16.2238
ENSG00000181378	17.1804	-1.68307	0.523536	-3.21482	0.00130527	0.00622534	3	CFAP65	23.8908	10.7786	14.4565	18.4244	43.4353	5.56814	6.0567	8.02865	10.8198	7.06438	15.7089	13.4419	24.1406	25.3225	26.8666	20.8824
ENSG00000180447	134.184	-1.14775	0.360818	-3.18096	0.00146787	0.00689308	3	GAS1	141.169	92.6854	134.853	105.759	115.105	62.5862	53.6392	43.266	113.424	78.891	101.953	146.188	579.524	168.26	95.1904	114.448
ENSG00000175536	162.767	-1.17306	0.369946	-3.17089	0.00151972	0.00710077	3	LIPT2	331.591	191.832	114.887	217.05	182.055	90.626	69.8778	114.543	227.564	86.6453	80.1948	106.402	201.438	205.45	198.967	185.146
ENSG00000174807	77.3306	-1.34547	0.427695	-3.14586	0.00165598	0.00761442	3	CD248	104.674	87.7987	74.1367	82.9002	82.4338	57.8949	30.5063	13.4805	64.7433	68.4306	52.898	80.444	270.158	69.8217	35.785	61.1844
ENSG00000204970	36.9159	-1.14488	0.36475	-3.13881	0.00169637	0.00776184	3	PCDHA1	50.6983	41.9239	41.3051	37.943	62.7014	14.9836	33.1855	16.3605	17.4983	16.73	15.8763	38.5691	84.9841	48.4094	31.1471	38.3386
ENSG00000147642	51.4238	-1.49415	0.476765	-3.13394	0.00172478	0.00787464	3	SYBU	68.2933	42.5408	69.4141	62.8647	54.0327	18.2897	32.9236	12.8022	26.0386	13.7947	31.9922	32.377	165.357	84.0425	51.8755	56.1424
ENSG00000166359	14.4752	-1.46138	0.466668	-3.13153	0.00173898	0.00792652	3	WDR88	16.7716	26.6477	28.2084	25.9762	17.3678	12.1674	4.25508	8.19687	12.3398	12.3022	4.55886	16.8446	15.8004	11.1653	6.3622	12.639
ENSG00000134463	19.9838	-1.11994	0.358521	-3.12378	0.00178546	0.00811636	3	ECHDC3	29.6542	51.9871	24.0402	39.7255	36.5462	13.2683	19.0064	17.5585	13.1686	10.0629	10.9968	10.4574	9.05546	9.14276	15.4098	9.66073
ENSG00000266405	16.7293	-1.12642	0.364824	-3.08758	0.00201797	0.00901689	3	CBX3P2	26.9081	34.7176	22.6587	29.3888	35.5054	12.9842	15.9309	12.2247	10.271	5.09595	6.64319	10.8029	15.877	12.3497	7.74529	8.56484
ENSG00000113211	26.2739	-1.02026	0.331665	-3.07618	0.00209673	0.00928964	3	PCDHB6	31.8188	37.0121	36.8572	30.4338	34.6265	15.9194	15.054	19.4786	8.4488	10.5455	12.7199	47.7938	42.9623	26.923	14.5656	35.2226
ENSG00000280893	83.968	-1.06782	0.348078	-3.06777	0.00215664	0.00951486	3	NA	78.5187	173.419	133.571	96.1148	118.514	78.7313	45.5733	47.4101	79.1087	52.495	24.5834	89.3211	53.8134	95.9765	90.6473	85.6898
ENSG00000137628	38.9359	-1.05026	0.342789	-3.06385	0.00218508	0.00961757	3	DDX60	66.2173	73.3547	75.2373	53.1075	65.6325	28.72	36.3146	31.6748	25.8365	10.6783	19.2	16.2496	23.3558	29.8614	14.8748	52.6598
ENSG00000184371	86.9922	-1.18235	0.386313	-3.06061	0.0022089	0.00970967	3	CSF1	101.765	119.545	100.555	104.12	165.929	52.3464	72.481	32.4616	55.6535	101.748	44.9253	55.8356	95.9295	149.896	89.2394	49.4457
ENSG00000111348	85.0863	-1.07337	0.351256	-3.05582	0.00224449	0.00984803	3	ARHGDIB	152.517	133.343	102.331	156.762	149.678	85.0703	70.2214	42.8948	72.5965	63.7495	48.7343	38.7602	105.769	66.6491	25.0043	47.3021
ENSG00000232049	37.8127	-1.37144	0.450288	-3.04569	0.00232146	0.0101301	3	NA	61.0353	58.2324	69.5203	69.7792	75.2012	33.331	30.7813	13.4099	33.2616	18.0115	6.80299	15.6892	7.66568	40.3522	18.4949	53.4343
ENSG00000250486	15.2427	-1.34419	0.443161	-3.03319	0.0024198	0.0104818	3	FAM218A	20.8583	18.2996	17.1885	20.4858	30.6745	7.8553	7.12472	10.5326	9.64877	17.7949	9.14325	9.82571	13.4534	11.6297	22.9107	16.458
ENSG00000170477	9.96358	-1.89865	0.627779	-3.02439	0.00249133	0.0107428	3	KRT4	8.64253	31.6202	14.0845	35.0296	31.9843	8.09995	6.59797	4.46108	3.50608	7.19144	3.91512	0	0.914171	0	1.63023	1.74012
ENSG00000204956	7.9891	-2.24404	0.74335	-3.01882	0.0025376	0.0109087	3	PCDHGA1	9.26405	9.68092	13.5697	7.87432	6.44421	1.83764	3.13995	0.96719	4.44079	6.36308	5.03695	8.99434	18.9455	13.9516	9.81629	7.49909
ENSG00000119943	106.908	-1.26465	0.420037	-3.0108	0.00260559	0.0111838	3	PYROXD2	102.594	224.932	169.291	314.125	123.497	80.8815	54.3246	97.762	38.5963	55.9337	91.2285	114.243	35.8758	57.6622	86.8546	62.7238
ENSG00000274570	18.5454	-7.08905	2.36315	-2.99983	0.0027013	0.0115209	3	NA	0	25.5731	26.7324	38.9445	26.232	0	0	0	34.818	0	0	24.3043	40.4868	42.064	37.5718	0
ENSG00000233831	12.0818	-6.34609	2.11718	-2.99742	0.00272278	0.0115883	3	ZNF311	36.3716	6.16067	27.9277	0	0	0	0	0	26.4379	8.04908	0	5.92486	26.3313	0	19.6268	36.4791
ENSG00000233155	9.57844	-1.93175	0.645844	-2.99104	0.00278027	0.0117917	3	NA	15.8948	12.2017	7.28857	9.56664	8.88335	3.61837	2.97892	1.8531	5.25346	4.22677	10.5273	13.5897	19.7521	15.0794	14.357	8.18406
ENSG00000152377	761.942	-1.00037	0.334468	-2.99094	0.00278123	0.0117928	3	SPOCK1	666.668	583.388	466.563	659.508	822.339	466.36	273.74	219.786	733.746	487.709	659.677	1191.97	2375.07	1373.87	413.876	796.801
ENSG00000122585	47.2604	-1.5537	0.520587	-2.98451	0.00284037	0.0120102	3	NPY	35.518	32.2237	44.3011	45.9569	42.9637	16.8736	13.8576	10.296	43.4655	31.6473	25.3937	34.5544	274.151	44.3457	27.8232	32.7952
ENSG00000263324	74.0161	-1.41689	0.476634	-2.9727	0.0029519	0.0124192	3	HCN3	110.714	87.6673	217.382	149.184	43.5768	50.1144	23.6681	62.5118	37.4811	72.6724	61.6708	28.3256	33.0123	111.11	51.6291	43.538
ENSG00000131386	39.6491	-1.35077	0.455441	-2.96585	0.00301846	0.0126389	3	GALNT15	37.6447	67.8712	44.1066	111.725	60.1464	19.4318	25.5712	31.2964	18.1715	61.8895	46.8209	20.5867	25.1641	32.5709	15.8599	15.5294
ENSG00000158428	21.271	-1.28716	0.434858	-2.95996	0.00307674	0.0128605	3	CATIP	32.7347	30.8123	25.2473	40.4129	31.338	12.7896	14.3204	12.4397	18.3017	12.1369	21.3099	12.8249	37.734	20.857	10.782	6.29524
ENSG00000275183	24.1622	-4.02174	1.35891	-2.95954	0.00308103	0.012872	3	LENG9	75.7088	54.1073	43.3991	34.4484	35.1645	0	0	8.90818	0	47.0805	24.1242	19.4528	0	3.83899	35.8857	4.47709
ENSG00000171873	11.0015	-1.64463	0.556812	-2.95365	0.0031404	0.0130745	3	ADRA1D	24.9136	13.8113	15.652	21.974	26.9595	9.23963	4.62772	5.89287	2.91241	3.97307	3.20807	23.5724	6.24291	7.25655	2.36476	3.42314
ENSG00000141668	205.633	-1.22517	0.416968	-2.93828	0.00330041	0.0136559	3	CBLN2	245.244	310.377	372.148	366.24	373.342	178.865	172.34	76.3769	168.875	152.634	117.996	102.68	399.51	136.731	36.7458	80.0167
ENSG00000126709	1184.43	-1.15733	0.394066	-2.93688	0.0033153	0.0137006	3	IFI6	1978.72	1703.16	1836.79	1085.08	1853.7	928.421	780.827	565.736	1282.46	927.803	808.506	1407	819.503	1786.09	475.615	711.524
ENSG00000153064	9.09388	-2.484	0.845855	-2.93667	0.00331755	0.0137066	3	BANK1	6.30741	9.55027	15.1593	34.1791	11.5561	2.26563	3.38772	2.1661	1.78406	3.61533	7.65901	25.6657	5.60584	1.53386	12.372	2.69467
ENSG00000163017	54.6077	-1.37187	0.467595	-2.93388	0.00334753	0.01381	3	ACTG2	59.3963	46.1913	73.6098	72.2057	117.532	41.0884	29.4269	13.5736	29.7551	36.2423	35.0409	59.2258	214.784	20.3622	7.70689	17.5823
ENSG00000060718	5947.52	-1.1121	0.379412	-2.93112	0.00337737	0.0139126	3	COL11A1	10546.2	8655.3	9158.36	6606.56	8520.78	5234.66	4214.7	2621.29	7221.89	5148.37	3922.23	5710.64	7484.27	5917.11	1704.69	2493.2
ENSG00000183615	23.2611	-1.38957	0.477634	-2.90927	0.00362271	0.014734	3	FAM167B	16.417	30.3538	34.0499	41.6407	25.0503	16.0952	3.93871	13.5512	29.634	30.0429	14.0235	37.827	18.8994	15.1206	24.1838	21.3496
ENSG00000138061	62.2272	-1.32386	0.455234	-2.9081	0.00363636	0.014777	3	CYP1B1	115.263	57.2543	71.6994	73.4483	68.1168	29.7753	29.4805	32.6761	42.3162	35.2209	28.9084	38.9553	184.9	100.7	32.5423	54.3788
ENSG00000273155	43.3966	-1.83768	0.632678	-2.9046	0.00367718	0.0149168	3	NA	37.5066	45.633	37.2631	40.9301	69.002	18.3807	20.4045	0	67.0711	21.7472	56.7122	83.188	25.0903	46.806	52.1687	72.4418
ENSG00000184986	19.8594	-1.02712	0.353696	-2.90396	0.00368471	0.0149365	3	TMEM121	27.1326	33.6735	37.3562	27.0732	25.386	12.8798	11.0944	20.8737	18.9396	11.0289	10.3514	12.0743	11.1524	16.1413	20.3324	22.2602
ENSG00000112539	22.1099	-1.35296	0.467153	-2.89619	0.00377722	0.0152232	3	C6orf118	11.5751	41.0975	32.2193	35.7005	24.2244	8.58781	18.6219	7.75704	15.1982	10.9485	7.18994	21.9338	45.2432	23.5378	20.6712	29.252
ENSG00000113749	12.3937	-1.73373	0.600282	-2.8882	0.00387453	0.0155631	3	HRH2	12.1164	14.6206	6.97914	12.2711	25.1411	5.06566	1.64051	6.26304	9.34278	6.68936	3.49362	18.92	10.8068	29.7261	16.1461	19.0773
ENSG00000185437	23.5946	-1.81461	0.634294	-2.86084	0.0042252	0.0167352	3	SH3BGR	59.159	24.2165	14.796	16.4556	19.6124	11.9937	5.74692	5.12439	18.2524	27.5639	17.5624	15.986	48.6482	17.3461	54.8635	20.187
ENSG00000072818	55.2668	-1.1792	0.412814	-2.8565	0.00428338	0.0169131	3	ACAP1	54.2674	67.8994	97.2906	104.85	95.6418	38.747	38.6932	33.6408	21.4153	48.0085	29.1414	77.8314	69.0682	59.0424	36.1067	12.6251
ENSG00000214140	9.11803	-2.39126	0.838469	-2.85194	0.00434534	0.0171055	3	PRCD	17.6923	19.8483	18.5502	12.7722	9.52719	3.11147	0.736157	6.72555	0.424435	6.6295	3.80646	2.42332	12.8746	7.60044	10.6301	12.5362
ENSG00000224892	9.8334	-1.30721	0.464135	-2.81644	0.00485592	0.018768	3	RPS4XP16	14.09	17.1121	19.9781	15.0929	17.1221	7.23893	6.54796	6.36263	4.92162	9.79761	5.4933	8.07477	8.388	6.33652	5.27386	5.50398
ENSG00000117226	10.0594	-2.2295	0.797216	-2.7966	0.00516428	0.019782	3	GBP3	29.7222	9.36103	7.8381	7.59996	23.9783	2.93446	3.45617	3.22354	21.9599	3.10979	5.76877	7.47069	8.72985	10.2734	1.48103	14.0433
ENSG00000184361	10.6149	-1.3461	0.481633	-2.79486	0.00519218	0.0198753	3	SPATA32	9.94625	23.5246	20.3757	18.4512	13.6606	7.76414	7.83046	4.80787	4.69585	8.4147	10.4322	8.42434	5.83765	9.02281	8.83654	7.81354
ENSG00000166349	65.4649	-1.03401	0.371021	-2.78692	0.00532111	0.0203086	3	RAG1	51.9804	69.6742	78.9357	105.9	140.463	28.3179	53.621	50.0893	31.8942	33.5694	52.7491	49.29	73.9703	53.759	62.7713	110.454
ENSG00000265763	26.8191	-1.0898	0.391826	-2.78134	0.00541351	0.0206003	3	ZNF488	23.0493	27.7871	28.1591	43.0273	48.2556	10.5074	18.7797	19.2379	15.8302	11.5323	22.1933	29.2236	41.5096	40.1964	21.8626	27.9537
ENSG00000187105	8.56287	-1.99671	0.718397	-2.7794	0.00544589	0.0207142	3	HEATR4	7.08547	18.9719	20.0218	13.035	11.3336	6.29633	2.86432	1.95464	2.22448	5.08274	12.7579	14.6735	3.61865	3.58074	9.24186	4.26305
ENSG00000159625	53.2523	-1.11478	0.402393	-2.77038	0.00559908	0.0211815	3	DRC7	60.3069	136.896	69.8388	71.2812	70.5728	46.9022	51.2941	17.4888	16.7171	13.6343	6.05634	59.5195	70.9998	60.0463	59.5644	40.9179
ENSG00000119917	7.56382	-1.73292	0.626267	-2.76706	0.00565647	0.0213601	3	IFIT3	17.8742	8.3105	16.5371	12.191	13.1978	4.41509	4.03277	3.7524	2.12613	9.50002	4.66494	4.97692	4.77568	7.62794	5.17685	1.86171
ENSG00000144810	75.7212	-1.47201	0.532589	-2.76387	0.00571195	0.0215308	3	COL8A1	163.229	52.9263	104.615	98.0327	115.974	40.9729	33.1263	41.6844	63.7677	44.6295	45.8275	55.0186	243.778	71.2988	12.2777	24.3813
ENSG00000102362	104.873	-1.19727	0.433713	-2.76052	0.00577087	0.0217234	3	SYTL4	113.814	160.465	78.1065	223.032	232.83	69.9578	91.4614	50.2438	65.0899	48.7218	122.419	56.5346	201.422	63.6874	50.8135	49.3763
ENSG00000144339	17.4586	-2.9968	1.08626	-2.75884	0.00580072	0.0218115	3	TMEFF2	2.43001	4.01459	3.40131	8.90723	72.1649	3.21396	1.47871	0.692726	23.497	6.88989	5.86343	8.04938	51.6531	24.6608	24.1886	38.2317
ENSG00000163406	64.8298	-1.13939	0.413567	-2.75504	0.00586858	0.0220272	3	SLC15A2	69.354	112.862	63.0349	103.726	124.995	48.323	29.7285	50.2594	37.5021	42.7982	59.422	35.1611	162.554	37.7691	27.0717	32.7154
ENSG00000069011	55.6032	-1.1196	0.408944	-2.73779	0.00618541	0.0230513	3	PITX1	81.7963	39.7186	67.477	34.558	85.5848	29.5138	35.8556	19.186	28.169	56.4551	68.237	71.1579	89.0708	88.8119	54.4937	39.5653
ENSG00000159648	13.2962	-1.39086	0.508257	-2.73652	0.00620925	0.023135	3	TEPP	8.68715	28.9768	30.269	29.7272	29.7754	10.1645	6.42021	13.1936	8.85244	5.71868	5.54759	3.8449	8.20826	8.16974	6.00588	9.17733
ENSG00000237405	87.8475	-1.26763	0.463326	-2.73594	0.00622032	0.0231608	3	AGER	72.2017	179.082	223.847	124.977	104.451	53.1601	80.3097	45.2443	17.8943	84.6489	47.997	78.7458	105.282	48.4038	100.008	39.3062
ENSG00000163737	9.93112	-1.41755	0.520355	-2.7242	0.00644573	0.0238467	3	PF4	15.9865	11.9711	13.1558	10.5015	19.6375	3.5598	5.99617	6.54886	6.30435	8.3822	13.725	10.9696	9.48323	5.77696	9.43555	7.46369
ENSG00000169129	51.5321	-1.07067	0.395566	-2.70669	0.00679577	0.0249381	3	AFAP1L2	50.1154	56.3444	67.7828	71.8457	62.9582	35.3602	32.6544	20.2199	36.1346	34.7356	19.3621	39.6076	124.762	54.0981	83.6782	34.8544
ENSG00000260261	255.943	-1.09871	0.406187	-2.70494	0.00683173	0.0250536	3	NA	335.467	480.475	599.454	518.038	281.627	426.692	100.478	100.11	161.452	146.893	136.228	118.521	178.213	155.377	223.393	132.664
ENSG00000197587	8.46793	-1.51349	0.56023	-2.70156	0.00690148	0.0252652	3	DMBX1	17.5425	27.2256	15.7457	16.1314	19.5032	10.5956	4.96483	4.58517	2.12969	3.18095	2.35594	1.22304	7.61395	0.943584	0.84356	0.902237
ENSG00000121577	22.2047	-1.72155	0.637721	-2.69954	0.00694355	0.0253919	3	POPDC2	11.865	22.6888	10.3683	74.1418	38.0746	9.71966	7.94029	9.64409	17.1164	10.3504	9.79505	73.019	17.6027	15.5069	17.0967	10.3456
ENSG00000273574	23.6455	-7.75646	2.87314	-2.69964	0.00694136	0.0253919	3	LENG9	36.0394	42.8297	34.9002	0	72.8863	0	0	0	0	29.908	0	55.8234	0	0	54.1232	51.8175
ENSG00000187566	9.09249	-1.70811	0.633891	-2.69464	0.00704648	0.0256728	3	NHLRC1	7.99685	8.30889	13.0616	7.64455	8.92433	4.44757	1.00078	2.7724	7.36982	4.22077	8.06375	13.4303	16.2519	11.5249	12.8093	17.652
ENSG00000108839	18.086	-1.05728	0.39282	-2.6915	0.00711311	0.0258314	3	ALOX12	22.8998	30.0906	32.5135	32.541	20.704	12.923	14.8948	12.0542	11.2124	16.8418	18.3791	6.24997	18.367	16.913	11.0867	11.7051
ENSG00000116147	11.3399	-1.82992	0.681526	-2.68504	0.00725212	0.0262964	3	TNR	13.1729	21.5302	23.0354	15.3628	25.8575	5.09753	11.6443	0	11.3489	3.05473	5.6783	10.731	6.46378	13.7089	4.97055	9.78156
ENSG00000277791	177.372	-11.6823	4.37587	-2.66972	0.00759155	0.0273733	3	PSMB3	1122.5	1039.18	676.275	0	0	0	0	0	0	0	0	0	0	0	0	0
ENSG00000108846	38.9944	-1.17278	0.440345	-2.66333	0.00773726	0.0277971	3	ABCC3	19.1334	55.9631	81.3736	64.8915	85.7655	32.63	20.1562	28.5351	26.1031	27.8639	29.1475	19.604	49.0986	22.1765	25.5383	35.9293
ENSG00000176769	23.3073	-1.22186	0.460105	-2.65561	0.00791655	0.0282991	3	TCERG1L	36.583	34.5255	36.123	34.3606	49.0492	19.109	24.3979	5.64031	12.828	10.7636	11.6896	13.6972	40.6163	18.2521	8.29876	16.9833
ENSG00000278787	16.6294	-7.72685	2.91145	-2.65395	0.00795549	0.0283987	3	UBR7	10.0481	58.9721	65.8964	47.9798	0	0	0	0	0	0	0	0	0	51.8561	0	31.3178
ENSG00000241622	8.21334	-1.7918	0.680681	-2.63236	0.00847933	0.0298996	3	NA	16.2187	13.0935	16.9834	8.75128	21.495	1.81819	5.95415	5.55508	5.1736	3.18685	4.56931	4.86777	3.69905	2.84248	14.4473	2.75784
ENSG00000182742	23.9838	-1.52343	0.578812	-2.632	0.00848835	0.0299251	3	HOXB4	32.2407	26.8963	22.7411	26.0286	21.3913	14.2853	9.95586	2.72287	10.5393	14.9225	13.9068	22.0463	107.037	31.691	11.861	15.4744
ENSG00000256340	28.6673	-1.3121	0.499852	-2.62498	0.00866549	0.0304153	3	ABCC6P1	33.5375	33.3428	33.9893	53.4182	80.2295	20.004	29.9555	8.46134	8.27002	16.7882	4.82292	13.9473	17.5523	49.9764	22.8273	31.5539
ENSG00000180745	10.5079	-1.64577	0.629005	-2.61646	0.00888466	0.0310223	3	CLRN3	16.6667	14.7037	16.4016	13.0915	17.5983	5.27105	3.03779	6.65751	8.48376	5.18929	4.63531	17.3485	1.91867	19.1527	11.3254	6.64516
ENSG00000072657	46.1518	-1.88657	0.721811	-2.61367	0.00895761	0.0312121	3	TRHDE	31.6515	7.32759	45.0268	13.8706	42.8613	6.01311	10.5973	5.55573	23.3788	56.799	7.18715	77.521	266.221	46.0192	17.942	80.4569
ENSG00000174514	51.5066	-1.16843	0.447117	-2.61325	0.00896864	0.031231	3	MFSD4A	70.2211	98.2639	42.5378	76.6617	63.4029	30.019	22.7273	41.0006	18.5036	38.1195	39.5505	36.8117	151.503	29.3048	43.1676	22.3107
ENSG00000154654	48.6133	-1.69279	0.648822	-2.60902	0.00908015	0.0315477	3	NCAM2	30.8762	71.889	113.319	28.4144	68.7446	19.8801	23.4023	13.8435	25.3735	13.5347	132.654	36.3059	113.476	32.5283	20.1621	33.4093
ENSG00000121053	10.8162	-1.27839	0.490989	-2.60371	0.0092221	0.0319413	3	EPX	17.4654	14.0371	12.1258	18.0796	20.4287	7.98889	4.97484	7.34624	13.7737	15.8736	4.70457	6.11202	7.59994	8.50207	5.90759	8.13957
ENSG00000254732	14.5933	-1.64981	0.634242	-2.60124	0.00928881	0.032094	3	NA	18.4412	30.7694	44.6861	42.7252	17.733	14.2226	5.00812	10.1089	5.29746	8.4969	11.7887	0	10.4572	7.5507	1.69668	4.51071
ENSG00000147869	190.327	-1.00041	0.38503	-2.59827	0.00936955	0.0323651	3	CER1	263.548	274.108	321.283	234.202	287.989	152.541	180	81.7166	192.654	159.634	151.704	91.4766	400.4	130.044	52.4662	71.4643
ENSG00000122735	22.4542	-1.28013	0.49322	-2.59546	0.0094465	0.0325772	3	DNAI1	54.5477	33.5023	52.0131	23.7589	26.0065	20.1442	6.59437	20.8075	6.72017	4.10723	2.59768	24.8833	25.4025	12.342	17.9553	27.8843
ENSG00000112246	65.7718	-1.21561	0.468396	-2.59526	0.00945204	0.0325896	3	SIM1	42.0739	53.5166	51.876	54.0687	55.0681	23.2824	23.1498	19.8959	56.813	45.8248	26.3362	45.5127	222.806	185.21	70.7483	76.167
ENSG00000123080	22.1737	-1.42362	0.549142	-2.59245	0.00952949	0.0328095	3	CDKN2C	43.6649	24.0127	58.458	10.5098	21.6516	22.278	6.66266	7.70029	7.84675	11.5068	9.58394	22.8063	26.3303	24.3788	29.1094	28.2786
ENSG00000163395	91.2909	-1.0959	0.4233	-2.58895	0.00962702	0.0330435	3	IGFN1	55.9807	142.123	137.044	183.627	111.814	78.9177	65.6436	32.4448	116.496	90.9289	32.9703	64.7963	98.7596	64.7952	97.8515	86.4615
ENSG00000277758	9.29637	-1.84775	0.718448	-2.57187	0.0101151	0.0343464	3	LOC102724488	17.9846	12.3359	18.0921	13.9178	7.59855	7.58957	3.79101	0	0	4.0129	3.29647	18.5675	14.8217	5.45126	7.28355	13.999
ENSG00000244681	9.0132	-1.90322	0.743392	-2.56018	0.0104618	0.0353803	3	MTHFD2P1	8.47389	23.8756	5.43024	10.5324	8.30232	6.6338	1.16981	2.1868	9.2996	8.02281	3.13186	3.34876	5.97874	9.488	29.0242	9.31236
ENSG00000132259	11.0144	-1.3792	0.540156	-2.55333	0.0106698	0.0359099	3	CNGA4	11.867	19.8477	17.6393	16.411	19.6141	5.96737	8.63504	5.29582	12.9275	2.0463	5.7022	4.72161	15.5873	8.18827	11.3614	10.4188
ENSG00000184343	20.4357	-1.53674	0.602137	-2.55214	0.0107063	0.0359967	3	SRPK3	44.6202	27.2172	17.4307	15.4222	18.9943	10.6246	6.27675	7.98876	6.20032	26.7902	12.2195	11.2975	46.0871	22.6827	13.7485	39.3711
ENSG00000082126	8.3301	-1.50337	0.590283	-2.54686	0.0108696	0.0364118	3	MPP4	6.70793	13.8059	20.9786	17.5169	12.9822	7.29014	4.05538	3.7981	6.50312	6.29654	5.96641	3.72917	2.79525	10.3354	7.68825	2.83236
ENSG00000274600	11.8215	-5.17325	2.03301	-2.54463	0.0109394	0.0366117	3	RIMBP3B	0	0	0	14.7238	16.2633	0	0	0	12.6222	0	30.283	2.45522	39.9832	22.0602	11.8065	38.9472
ENSG00000253771	15.9889	-1.5137	0.598749	-2.52811	0.0114678	0.0380536	3	NA	32.2186	9.63492	30.9851	18.2645	21.1595	9.7267	9.88185	3.62135	4.08573	14.4173	3.1974	35.4502	19.9495	12.7123	21.1845	9.33224
ENSG00000151023	13.9838	-1.70641	0.675358	-2.52667	0.0115148	0.0381869	3	ENKUR	16.0144	10.0889	12.6828	22.0597	13.4634	4.29511	10.4004	1.25995	5.9446	4.23996	7.97827	11.6018	57.4958	16.9938	15.9092	13.3133
ENSG00000136541	10.5404	-1.78144	0.710914	-2.50585	0.0122157	0.0401305	3	ERMN	9.53605	8.53759	37.2721	8.04274	8.28292	4.06677	2.41994	3.78899	7.6427	18.68	6.1282	6.74518	16.5223	16.4244	6.17905	8.37726
ENSG00000275331	21.0687	-1.76445	0.706746	-2.49658	0.0125398	0.0409705	3	ABCC6	15.6732	42.3642	19.2789	38.4154	29.2034	2.82675	17.1072	5.75554	11.7317	27.2141	7.46587	22.008	21.1665	22.9424	48.7423	5.20375
ENSG00000027075	70.3292	-1.10598	0.44597	-2.47994	0.0131404	0.0425928	3	PRKCH	131.303	60.7536	27.6132	133.638	112.258	39.5323	32.2784	56.2177	36.1986	30.3267	39.7294	54.8369	115.601	72.8296	115.704	66.446
ENSG00000144852	7.84219	-1.5204	0.61354	-2.47808	0.0132091	0.0427989	3	NR1I2	6.12257	12.1728	20.6933	9.9709	14.1525	5.52827	2.65979	4.95282	4.1243	4.80547	3.04546	4.78606	10.4552	9.56286	6.88981	5.55291
ENSG00000171570	8.38124	-2.51423	1.01578	-2.47517	0.0133171	0.0430408	3	NA	23.0892	9.34344	13.092	0	12.0833	0	4.00764	2.45702	11.1907	4.33619	9.34475	6.55895	6.31819	5.15389	13.6349	13.4898
ENSG00000022355	10.6656	-1.58926	0.643016	-2.47157	0.013452	0.0433847	3	GABRA1	13.9582	5.62868	26.7402	16.0103	7.77616	3.6836	6.30648	1.98578	4.54712	5.29132	2.34532	23.7882	28.5342	9.37752	9.97023	4.70661
ENSG00000229256	14.0514	-1.14176	0.464475	-2.45817	0.0139649	0.0447976	3	NA	23.4871	33.4864	28.3823	31.1184	26.4362	12.4721	16.1728	10.3537	5.31717	16.9905	5.83956	0	0.945867	3.78825	1.72365	8.30767
ENSG00000285130	90.7361	-1.51755	0.617952	-2.45578	0.0140581	0.0450622	3	NA	95.3157	236.319	291.45	80.9079	34.9671	68.031	23.8381	61.977	5.023	16.6208	14.7462	157.053	51.7989	54.5648	165.625	93.5408
ENSG00000135828	22.3365	-1.0477	0.427023	-2.45351	0.0141471	0.0452609	3	RNASEL	31.9309	21.003	19.7376	36.2066	23.6841	12.5803	12.3281	13.5917	5.31903	12.3378	12.8779	23.7157	43.0088	19.1431	43.5271	26.3925
ENSG00000186469	28.7302	-1.04385	0.425899	-2.45093	0.0142487	0.0455078	3	GNG2	12.3583	22.8274	21.4957	19.1199	15.5594	9.20225	12.4243	4.71453	25.6669	20.5918	46.0498	63.253	96.856	31.0705	23.2054	35.2878
ENSG00000233954	11.3071	-1.18301	0.484833	-2.44004	0.0146857	0.0465932	3	UQCRHL	15.815	13.8685	11.9003	21.5227	14.9339	4.40361	8.03561	8.39389	12.7839	6.34834	10.5789	7.43569	11.4741	11.4186	14.6078	7.39285
ENSG00000152611	11.1575	-1.39747	0.573422	-2.43707	0.0148069	0.0469331	3	CAPSL	6.79284	6.38579	11.1599	16.2811	17.3647	4.62228	6.18368	2.49198	6.45078	5.23686	5.14452	9.72417	14.8657	29.0955	15.3506	21.3693

## Sheet: 6h Up
Gene	baseMean	log2FoldChange	lfcSE	stat	pvalue	padj	time	symbol	untr0_1	untr0_2	untr0_3	untr24_1	untr24_2	latB3_1	latB3_2	latB3_3	latB6_1	latB6_2	latB6_3	latB12_1	latB12_2	latB24_1	latB24_2	latB24_3
ENSG00000163082	5488.22	2.54979	0.0976323	26.1162	2.38712e-150	1.03052e-146	6	SGPP2	2222.8	1986.92	2077.86	2256.09	2230.73	3425.29	3463.1	3262.71	12100.1	12675	13080	8363.6	5698.77	4881.7	4788.88	5297.97
ENSG00000170145	9853.06	1.01744	0.0463157	21.9676	5.88226e-107	1.69291e-103	6	SIK2	6981.83	6987.42	6937.74	7131.66	7319.3	16396.7	16403.3	15865	13621.6	14249.2	15083.7	7774.2	7617.95	5105.88	4755.22	5418.28
ENSG00000168209	4820.64	2.12328	0.0974597	21.7862	3.13558e-105	7.73503e-102	6	DDIT4	2098.94	1836.45	1915.42	1823.42	1758.23	7571.75	7946.85	9347.72	7238.13	7804.33	9608.46	5042.75	4566.73	2925.61	2900.92	2744.6
ENSG00000150907	2229.38	1.26383	0.0583726	21.6511	5.93453e-104	1.28097e-100	6	FOXO1	1378.7	1254.14	1290.32	1235.74	1226.9	3701.07	3531.9	3404.02	2974.33	3093.49	3125.61	2343.02	2058.63	1625.91	1669.16	1757.19
ENSG00000177181	830.781	3.42189	0.160767	21.2848	1.56961e-100	3.01155e-97	6	RIMKLA	131.244	121.525	154.185	226.363	165.579	477.335	516.492	619.423	1647.78	1614.55	1866.15	1091.38	1266.74	1223.17	1018.56	1152.02
ENSG00000113448	2318.37	1.33939	0.0648651	20.6489	9.99079e-95	1.72521e-91	6	PDE4D	1406.88	1359.65	1431.34	1364.48	1436.69	3055.51	3092.9	3078.97	3308.42	3481.25	3837.29	2298.57	2153.88	1763.17	1909.57	2115.35
ENSG00000162407	2659.23	1.34607	0.0670016	20.0901	9.00324e-90	1.29557e-86	6	PLPP3	1594.18	1570.7	1556.36	1631.49	1689.43	4094.61	4616.53	4545.87	3790.57	4168.98	4312.42	2054.78	1761.33	1645.94	1783.69	1730.86
ENSG00000145675	7061.08	1.3669	0.0717412	19.0532	6.17951e-81	8.20829e-78	6	PIK3R1	3666.27	3544	3945.67	4050.43	3914.75	8786.34	8709.39	7843.36	10249	10337.4	9003.89	8660.06	8181.87	7753.36	6683	7648.55
ENSG00000161011	5867.8	1.583	0.0858668	18.4355	6.82096e-76	7.36152e-73	6	SQSTM1	2643.72	2518.09	2691.1	3106.11	3094.63	9170.44	9259.1	9294.34	8477.45	8782.61	8003.7	5908.71	5554.98	5531.04	4431.05	5417.74
ENSG00000121390	2414.83	1.20202	0.0652879	18.4111	1.0711e-75	1.08798e-72	6	PSPC1	1658.08	1534.28	1604.72	1461.47	1590.58	2506.48	2685.49	2665.98	3549.85	3673.23	3605.92	2981.37	2510.19	2251.42	2054.12	2304.06
ENSG00000170608	1511.04	1.73621	0.0960008	18.0854	4.15328e-73	3.98438e-70	6	FOXA3	750.903	700.957	697.438	791.729	792.518	1405.22	1542.76	1464.75	2403.37	2442.55	2622.43	2353.43	1789.23	1369.2	1650.38	1399.71
ENSG00000139874	1075.53	2.09559	0.11634	18.0126	1.55139e-72	1.40997e-69	6	SSTR1	344.629	363.599	344.436	421.397	404.08	647.092	536.03	470.465	1755.42	1634.22	1433.14	2489.64	2065.76	1511.45	1348.03	1439.08
ENSG00000112541	7462.06	1.87652	0.105863	17.7259	2.64712e-70	2.28552e-67	6	PDE10A	3698.86	3456.86	3701.39	3007.27	3184.18	12486.4	12754.2	14397.3	11963	12725.8	12863.8	7088.39	5145.05	4267.72	3893.73	4759.11
ENSG00000079691	3275.15	1.04888	0.0598219	17.5334	7.96092e-69	6.54615e-66	6	CARMIL1	2323.38	2168.06	2428.33	2478.18	2413.28	3348.46	3288.25	3394.49	4718.46	4926.72	5016.22	3168.39	2933.36	3038.51	3209.16	3549.1
ENSG00000069667	1443.57	2.03554	0.116309	17.5011	1.40441e-68	1.10233e-65	6	RORA	598.627	696.588	610.107	750.128	620.883	2702.96	2255.5	2704.6	2605.44	2816.95	2637.54	1096.1	740.568	757.175	737.548	766.458
ENSG00000170385	2539.52	1.58366	0.0909466	17.4131	6.55995e-68	4.92509e-65	6	SLC30A1	1258.39	1132.7	1206.8	1041.32	1147.55	4482.48	4806.26	4901.66	3505.49	3640.14	3255.29	1790.82	2351.86	2192.6	1880.25	2038.74
ENSG00000031003	2451.56	1.17066	0.0680924	17.1922	3.03661e-66	1.95079e-63	6	FAM13B	1354.22	1526.22	1425.88	1456.74	1323.09	3067.47	3337.35	3409.89	3174.15	3246.61	3146.04	2441.05	2407.06	2822.15	2359.36	2727.64
ENSG00000128917	286.086	2.77669	0.166021	16.7249	8.63015e-63	4.96751e-60	6	DLL4	74.2108	57.269	72.9768	87.4161	85.9152	102.972	125.127	105.687	504.702	517.414	531.038	502.024	470.385	362.923	557.388	419.924
ENSG00000078725	893.959	2.57687	0.154744	16.6525	2.90347e-62	1.56679e-59	6	BRINP1	328.834	358.324	354.501	377.118	357.664	1270.74	1129.05	1222.83	1823.95	2112.75	2425.72	886.14	514.587	404.565	313.011	423.561
ENSG00000158201	1041.73	1.1188	0.0682454	16.3937	2.12061e-60	1.10966e-57	6	ABHD3	722.255	623.79	699.178	716.055	739.763	1195.77	1301.92	1346.29	1539.22	1520.93	1498.41	953.292	905.765	1025.17	966.397	913.513
ENSG00000184515	456.212	2.73615	0.168657	16.2231	3.46066e-59	1.75761e-56	6	BEX5	93.6146	107.487	118.341	107.863	100.036	226.151	192.98	244.724	631.522	699.551	776.133	1157.77	667.347	672.933	767.376	735.563
ENSG00000160584	3392.38	1.21367	0.0748483	16.2151	3.94578e-59	1.94674e-56	6	SIK3	2314.78	2298.81	2065.21	2387.72	2273.29	4988.75	4893.04	4584.56	4953.92	5021.67	5813.6	3099.91	2694.52	2451.85	2142.12	2294.4
ENSG00000070961	7092.94	1.15278	0.0717828	16.0593	4.91768e-58	2.2347e-55	6	ATP2B1	4795.39	4505.56	4804.07	4700.93	4904.98	7428.57	7641.6	6570.48	10441.5	11045.9	10143.3	8068.95	8959.61	6962.64	5744.76	6768.98
ENSG00000085276	2946.01	1.80589	0.112584	16.0405	6.66653e-58	2.95173e-55	6	MECOM	1603.42	1172.22	1449.69	1320.17	1243.39	3685.56	3890.56	4367.7	4667.95	4909.23	4651.37	2687.45	3192.46	3204.33	2660.7	2429.99
ENSG00000105976	2045.14	2.3696	0.148084	16.0017	1.24387e-57	5.36981e-55	6	MET	977.282	778.994	849.193	1208.92	886.401	1704.53	1633.31	1557.21	4589.99	5104.25	4875.32	2620.78	1647.71	1549.14	1451.73	1287.55
ENSG00000163659	1674.46	1.17126	0.073351	15.9679	2.13838e-57	9.00623e-55	6	TIPARP	1039.26	918.91	1050.39	992.277	1034.12	2267.87	2338.24	2534.19	2193.16	2270.15	2336.73	1913.93	1603.74	1482.6	1331.76	1484
ENSG00000173598	10795.9	1.47707	0.0930518	15.8736	9.65664e-57	3.97026e-54	6	NUDT4	6246.26	5852.58	6188.8	6195.05	6779.58	14012.2	14767.5	13166.6	18040.4	17423.3	16754	11034.8	12036.4	9520.02	6640.5	8076.82
ENSG00000156103	2605.52	2.1541	0.138353	15.5696	1.17167e-54	4.39836e-52	6	MMP16	1516.44	1296.7	1272.6	997.614	1083.8	2191.2	2027.87	2505.63	5100.26	5607.9	5750.93	3267.33	2204.79	2308.14	2209.07	2347.97
ENSG00000116406	5787.57	1.29238	0.083193	15.5347	2.0198e-54	7.42082e-52	6	EDEM3	3654.66	3379.48	3724.14	3552.48	4041.41	8196.79	8039.18	8246.22	8608.83	8958.51	9403.28	6503.7	4808.69	3810.02	3830.79	3842.9
ENSG00000102317	4563.21	1.09068	0.0703915	15.4945	3.78117e-54	1.33252e-51	6	RBM3	3588.32	3298.1	3308.7	3119.34	3043.7	4692.94	5146.12	5289.53	6930.72	6858.53	7106.69	4903.04	4033.52	3836.29	3992.69	3863.06
ENSG00000163072	161.142	3.02102	0.199332	15.1557	6.94993e-52	2.30791e-49	6	NOSTRIN	43.0531	49.2879	39.0552	50.923	49.1385	193.184	147.773	213.127	313.227	403.471	416.742	221.038	145.791	94.6712	85.8524	111.939
ENSG00000139514	2320.48	1.82506	0.120707	15.1197	1.20003e-51	3.90984e-49	6	SLC7A1	1488.87	1203.57	1454.54	1012.99	1193.18	3055.19	3424.7	3800.09	4245.71	4579.2	4667.3	1441.19	1130.38	1434.74	1504.45	1491.48
ENSG00000122756	406.619	1.99535	0.133171	14.9834	9.42216e-51	3.013e-48	6	CNTFR	184.692	213.92	175.962	163.558	236.392	402.506	337.446	343.977	788.122	793.379	752.353	706.545	598.58	283.375	225.6	299.494
ENSG00000111885	3624.12	1.50958	0.101701	14.8434	7.67936e-50	2.36798e-47	6	MAN1A1	2132.62	1996.9	2421.41	2371.04	2446.54	2929.27	3317.27	2889.82	6655.73	6362.36	6402.82	3122.6	4228.03	3718.93	3204.47	3786.13
ENSG00000179542	1039.7	1.81358	0.12238	14.8193	1.09882e-49	3.32885e-47	6	SLITRK4	669.946	539.766	519.975	523.761	432.802	867.905	780.86	767.275	1807.81	1991.66	1854.59	1502.5	1117.97	1108.9	1066.24	1083.29
ENSG00000057252	2928.59	1.08548	0.0736459	14.7392	3.60926e-49	1.03874e-46	6	SOAT1	2162.17	1969.13	1936.77	1720.83	2107.05	3106.45	3046.82	3093.09	4254.9	4425.32	3915.02	3384.07	2956.84	2969.85	2935.28	2873.81
ENSG00000181472	382.739	1.3204	0.0901698	14.6435	1.48221e-48	4.06268e-46	6	ZBTB2	242.518	191.494	229.244	220.858	232.932	399.198	416.132	428.52	526.096	556.877	588.088	436.849	392.972	416.931	408.976	436.139
ENSG00000218336	5773.26	1.87011	0.127726	14.6415	1.52659e-48	4.11893e-46	6	TENM3	3465.3	2833.03	3284.91	2614.78	2884.91	2700.2	2857.77	2368.23	11677.7	10609.4	10784.4	9942.29	9210.28	7175.07	4600.65	5363.2
ENSG00000075420	10325	1.19397	0.0818095	14.5945	3.04252e-48	8.0828e-46	6	FNDC3B	8682.84	7122	7044.45	6373.72	7471.38	10405.9	9110.28	9717.42	16122.7	17576.2	16658.5	10828.2	10849.2	9075.99	8822.85	9338.89
ENSG00000139352	173.971	3.01009	0.208449	14.4404	2.88278e-47	7.1114e-45	6	ASCL1	34.9996	45.281	39.3502	34.6782	35.673	103.392	91.1603	63.6454	268.255	283.336	368.03	371.877	361.721	270.041	178.919	233.171
ENSG00000134363	1017.9	3.68318	0.263554	13.9751	2.21269e-44	4.89856e-42	6	FST	191.643	189.125	206.535	120.94	199.629	1360.72	1593.87	2863.81	1729.73	2315.87	2935.03	613.31	940.533	447.479	308.829	269.278
ENSG00000185551	5782.25	1.27942	0.0922686	13.8662	1.01495e-43	2.16371e-41	6	NR2F2	3879.93	3808.97	3836.64	3956.97	4319.02	8066.9	7453.19	7958.75	8973.03	9935.27	9934.37	5971.76	4166.29	3457.28	3349.07	3448.61
ENSG00000157764	2834.55	1.05811	0.0774488	13.6621	1.71071e-42	3.51674e-40	6	BRAF	2011.83	2052.77	1928.63	2122.64	2017.86	3988.49	3521.38	3876.02	4075.38	4416.54	4170.15	2798	2171.26	2142.16	1934.45	2125.25
ENSG00000146648	9940.56	1.30461	0.0961693	13.5657	6.39325e-42	1.26895e-39	6	EGFR	7225.87	6261.25	7186.36	6330.76	6144.36	11582.1	12175.1	12538.2	15575.9	16532.6	17013.7	10623.7	7730.07	6713.5	7852.64	7562.76
ENSG00000136574	4137.5	1.018	0.0751341	13.5491	8.02538e-42	1.5748e-39	6	GATA4	3028.02	2643.47	2850.8	2867.09	2942.87	4803.02	4866.17	5106.88	5598.96	5737.14	6076.96	4624.7	3696.5	3474.5	3902.74	3980.18
ENSG00000139289	13737.1	1.61411	0.119474	13.5102	1.36195e-41	2.61314e-39	6	PHLDA1	6177.8	6118.48	6212.66	7075.39	7477.83	18439.5	18667.5	22393.3	19390.7	20002.9	21337.5	17067.8	11033.6	12466.6	12848.3	13083.2
ENSG00000198815	3505.38	1.00969	0.0748133	13.4962	1.64664e-41	3.12463e-39	6	FOXJ3	2207.26	2278.73	2395.9	2596.89	2466.58	3868.66	4043.19	4609.92	4573.65	4916.73	4944.27	3553.88	3385.18	3719.36	3213.45	3312.39
ENSG00000135083	2426.25	1.18066	0.0875641	13.4834	1.9589e-41	3.67677e-39	6	CCNJL	1497.12	1384.19	1491.62	1590.41	1629.91	2438.7	2410.12	2624.53	3305.77	3408.88	3615.35	3279.09	2438.98	2462.14	2584.43	2658.66
ENSG00000003989	27926.3	1.56059	0.116239	13.4256	4.2792e-41	7.77824e-39	6	SLC7A2	16750.5	16063.1	18274.5	17919.3	18256.4	33111.6	37625.7	36097.6	49527.6	50669.8	54245.7	24056.5	15414	17087.4	21156.9	20564.2
ENSG00000189431	438.407	2.07166	0.157492	13.1541	1.61145e-39	2.7016e-37	6	RASSF10	215.604	151.881	160.031	182.673	185.212	667.67	668.063	869.229	664.405	768.436	824.481	468.99	328.297	266.128	265.315	328.099
ENSG00000114861	3700.95	1.16411	0.0886567	13.1306	2.20037e-39	3.65346e-37	6	FOXP1	2175.87	2646.59	2620.82	2856.98	2908.65	4172.21	4100.92	3960.55	5949.85	5892.31	5919.93	4149.84	3407.21	2785.69	2687.24	2980.59
ENSG00000242265	30035.2	1.37912	0.10509	13.1233	2.42192e-39	3.98302e-37	6	PEG10	15240.4	15685.4	17019.5	18135.4	19393.9	23122.2	22416.5	20939.9	44193	44136.4	45071.5	47495.3	51736.3	37084.4	25641.4	33251.1
ENSG00000203727	2578.75	1.01024	0.0770196	13.1166	2.64574e-39	4.31006e-37	6	SAMD5	2097.35	1839.74	2275.98	1950.31	1994.12	2164	2266.53	2440.61	4172.99	4122.28	3974.08	2685.96	2838.51	2348.35	1938.47	2150.68
ENSG00000112773	4424.73	1.25242	0.0969874	12.9132	3.79353e-38	5.95516e-36	6	TENT5A	2457.38	2214.33	2340.81	1959.56	2126.36	7764.9	8460.26	10285.4	5090.58	5414.39	5353.81	3205.31	3794.78	3514.38	3572.86	3240.57
ENSG00000092421	5135.28	1.31643	0.102103	12.8932	4.9181e-38	7.58266e-36	6	SEMA6A	3537.66	3154.2	3675.93	3570.26	3465.9	6291.06	6573.78	6812.53	8412.68	9075.71	8512.88	3662.68	5165.08	3850.99	3012.2	3391.02
ENSG00000176788	4387.25	1.0288	0.0799059	12.8752	6.20808e-38	9.40361e-36	6	BASP1	2924.68	2663.48	2749.36	2975.13	3210.94	5921.46	6345.37	5743.47	5833.1	5928.99	6021.02	3760.73	3893.1	4403.01	3493.89	4328.27
ENSG00000117152	1275.84	2.43969	0.189608	12.8671	6.89834e-38	1.0269e-35	6	RGS4	216.777	214.372	322.059	370.579	375.213	1693.84	2406.06	2080.59	1515.26	1571.7	1794.94	922.852	1188.65	1658.97	1989.88	2091.76
ENSG00000130707	676.706	3.19479	0.252541	12.6505	1.11096e-36	1.57246e-34	6	ASS1	114.28	126.547	134.969	132.833	156.039	396.808	522.215	571.506	1118.18	1115.91	1421.47	1212.15	1031.37	440.166	1236.74	1096.11
ENSG00000004799	5117.03	3.68183	0.295025	12.4797	9.63439e-36	1.29974e-33	6	PDK4	939.959	831.504	885.165	654.403	633.973	10714.6	9904.89	13732.5	8741.51	10919.1	10709.6	4710.17	1439.61	1786.06	2676.79	2592.71
ENSG00000124664	433.026	2.30876	0.185486	12.4471	1.44981e-35	1.94073e-33	6	SPDEF	106.975	138.404	139.622	147.303	164.976	232.804	260.555	217.061	697.891	642.387	738.117	1546.14	842.206	313.599	342.669	397.714
ENSG00000185002	778.659	2.41331	0.194624	12.3999	2.61727e-35	3.47654e-33	6	RFX6	241.713	228.821	211.785	355.305	303.856	831.348	836.854	932.429	1175.17	1542.9	1576.65	1009.43	721.724	604.355	1001.44	884.775
ENSG00000121207	590.331	1.56857	0.126588	12.3911	2.92087e-35	3.85019e-33	6	LRAT	336.104	247.408	327.493	404.476	327.492	614.286	733.172	741.048	985.987	980.58	952.625	781.213	712.982	461.381	392.191	446.863
ENSG00000139438	387.397	1.457	0.119017	12.242	1.85511e-34	2.37289e-32	6	FAM222A	181.108	172.52	170.605	155.119	177.03	480.592	438.498	575.661	426.65	472.636	511.713	597.048	520.077	400.639	470.663	447.799
ENSG00000116991	3041.31	1.16094	0.0954258	12.1659	4.72298e-34	5.95303e-32	6	SIPA1L2	2274.01	2307.82	2128.35	2134.87	2125.63	4132.07	4469.31	3712.5	4702.04	4935.72	5080.73	3162.05	2407.63	1926.65	1557.12	1604.42
ENSG00000040608	888.025	1.1388	0.0938118	12.1392	6.54367e-34	8.12922e-32	6	RTN4R	738.6	693.231	697.567	632.993	698.096	968.961	866.04	754.187	1528.05	1473.61	1569	1029.93	865.337	586.441	506.68	599.672
ENSG00000197977	497.574	1.1377	0.0939001	12.116	8.68562e-34	1.06371e-31	6	ELOVL2	418.89	374.084	448.957	331.453	374.299	455.416	485.234	510.714	824.838	868.676	870.566	509.191	446.716	353.67	347.924	340.56
ENSG00000177508	91.0813	3.38259	0.279821	12.0884	1.21594e-33	1.47865e-31	6	IRX3	16.3652	18.0734	18.1024	19.1325	13.6617	86.555	60.7212	83.9573	147.262	160.356	224.231	139.8	149.853	87.2065	149.348	82.6753
ENSG00000198417	168.792	1.77776	0.147469	12.0552	1.82179e-33	2.18463e-31	6	MT1F	79.092	80.4327	83.474	67.2667	71.0256	140.632	148.456	150.133	261.219	220.72	300.62	293.768	257.421	166.126	174.415	205.876
ENSG00000157613	1129.8	1.2564	0.104896	11.9777	4.65326e-33	5.50359e-31	6	CREB3L1	690.038	663.866	585.576	748.173	729.988	1262.42	1451.89	1508.43	1637.28	1756.21	1509.74	1296.65	1638.37	930.009	869.081	799.076
ENSG00000116667	651.985	1.4137	0.118129	11.9674	5.26373e-33	6.18328e-31	6	C1orf21	415.159	497.004	463.431	347.514	391.827	557.649	584.158	508.637	1262.08	1001.14	1107.83	1013.48	883.432	498.653	452.76	447.014
ENSG00000139263	2627.74	1.00045	0.0838166	11.9362	7.66474e-33	8.94289e-31	6	LRIG3	1686.36	1808.94	1930.05	1987.11	1858.63	3405.62	2982.57	3111.79	3601.04	4069.59	3458.21	3092.96	3505.77	2052.61	1731.72	1760.92
ENSG00000135346	16528.7	1.98984	0.166841	11.9265	8.60746e-33	9.97541e-31	6	CGA	9075.05	7674.81	6818.14	5805.89	5724.74	20612.4	20274.1	32300.4	24126.1	28079.1	31434.4	18411.5	16694	12979.8	11783.6	12665.1
ENSG00000153721	1427.02	1.07297	0.0903822	11.8715	1.66498e-32	1.90403e-30	6	CNKSR3	1065.55	987.764	938.496	996.453	1071.91	1503.86	1365.05	1345.31	1973.11	2160.85	2255.81	1831.36	1408.44	1345.09	1205.1	1378.18
ENSG00000135070	2673.85	1.14447	0.0964939	11.8606	1.89723e-32	2.15536e-30	6	ISCA1	1549.21	1476.28	1512.16	1497.2	1499.3	4464.11	4953.19	5775.14	2998.68	3344.27	3650.04	2231.5	1785.48	1919.49	1944.44	2181.19
ENSG00000183496	791.448	1.30588	0.110818	11.784	4.72185e-32	5.16057e-30	6	MEX3B	472.716	438.499	468.051	451.164	491.969	732.462	676.206	590.932	1143.97	1150.14	1150.49	1138.22	947.401	1052	761.356	997.587
ENSG00000271121	594.455	1.46226	0.124645	11.7314	8.80359e-32	9.50128e-30	6	NA	344.227	361.751	381.623	317.488	349.293	811.095	744.084	816.08	1060.66	942.054	895.333	588.808	703.261	484.796	313.71	397.018
ENSG00000150347	1859.74	1.00831	0.08596	11.73	8.94547e-32	9.59443e-30	6	ARID5B	1317.78	1256.86	1263.52	1265.05	1350.29	2207.53	2162.66	2441.79	2563.67	2636.93	2588.74	2143.7	1604.58	1796.71	1609.78	1546.17
ENSG00000118985	5412.05	1.08083	0.0926459	11.6663	1.89575e-31	2.00833e-29	6	ELL2	3837.28	3429.41	3497.03	3656.12	3799.84	7515.47	7254.15	8350.58	7370.76	8026.21	7725.81	5768.41	4152.55	3787.44	4302.08	4119.62
ENSG00000084674	1919.79	2.28042	0.198448	11.4913	1.45955e-30	1.47389e-28	6	APOB	701.962	589.112	671.563	656.127	585.128	1620.21	2081.78	2881.5	2516.48	3031.08	3789.34	3068.64	1903.69	1836.58	2723.79	2059.64
ENSG00000257594	3000.07	1.01335	0.0886183	11.4349	2.79709e-30	2.76001e-28	6	GALNT4	2202.4	1964.37	2139.94	2140.51	2215.12	4155.49	4310.2	4930.7	4069.52	4379.4	4464.22	2527.81	1945.79	2301.7	1996.38	2257.62
ENSG00000168234	868.923	1.31095	0.114666	11.4328	2.86568e-30	2.81163e-28	6	TTC39C	573.335	513.204	663.48	493.387	552.595	1172.58	1132.03	1341.49	1285.21	1334.52	1532.49	624.44	788.937	589.107	616.132	689.823
ENSG00000100314	73.7225	3.62139	0.316964	11.4253	3.12729e-30	3.03382e-28	6	CABP7	10.5956	12.1366	10.8686	12.6092	15.2257	34.1033	32.5305	32.4633	157.366	145.649	154.484	179.522	86.3189	69.1471	125.271	101.271
ENSG00000122787	143.994	2.09195	0.188375	11.1052	1.18319e-28	1.06413e-26	6	AKR1D1	88.397	58.2432	51.4815	62.8035	67.3579	107.579	104.145	126.238	310.449	240.973	274.177	179.164	250.864	133.172	106.328	142.533
ENSG00000133639	7206.62	1.02741	0.0929837	11.0494	2.20705e-28	1.93458e-26	6	BTG1	4767.5	4092.85	4559.63	4083.22	4880.53	9051.52	10114	12325.2	8625.53	9035.28	9712.15	8590.18	8505.54	5862.23	5612.67	5487.9
ENSG00000136997	1374.39	2.39592	0.217043	11.0389	2.48103e-28	2.16376e-26	6	MYC	500.642	428.422	436.143	400.122	348.797	2056.54	2164.81	3425.34	1920.45	2363.06	2388.02	1697.46	785.241	917.223	1123.95	1034.01
ENSG00000258947	10264.7	1.03009	0.0935838	11.0071	3.53151e-28	3.04911e-26	6	TUBB3	7570.69	7756.5	8138.48	7218.58	7674.23	9928.52	9916.67	7964.27	16997	14542.6	15458.4	12903.5	10196.8	9526.27	8563.42	9879.44
ENSG00000141639	10795.8	1.00594	0.0923285	10.8952	1.21445e-27	9.98625e-26	6	MAPK4	7964.75	7922.02	7941.94	7754.13	8514.9	15447.8	15450.5	16125.4	14413.7	16268.6	17636.2	8596.03	6497.18	6716.51	7238.78	8243.81
ENSG00000154803	1275.51	1.11526	0.105087	10.6127	2.60031e-26	1.81057e-24	6	FLCN	906.505	732.311	792.252	886.598	817.418	2084.11	1721.52	1757.11	2033.98	1650.74	1687.95	1159.91	978.751	1153.17	996.515	1049.31
ENSG00000132640	21183.5	1.69377	0.160381	10.5609	4.52139e-26	3.09823e-24	6	BTBD3	10799.4	10019.1	10596.1	9879.48	9399.37	30751.4	30819.9	39939.2	30044.2	33036	35314.4	23546.3	13483	13122.4	19005.5	19180.6
ENSG00000183779	3817.75	1.43608	0.136985	10.4835	1.02882e-25	6.91272e-24	6	ZNF703	1952.91	1890.39	1985.66	2141.98	2064.47	6825.25	6152.22	6360.01	5517.44	5495.39	5280.19	3275.31	5852.44	2387.16	1906.09	1997.17
ENSG00000145335	1429.65	1.84173	0.175813	10.4755	1.11943e-25	7.49239e-24	6	SNCA	746.278	786.184	773.245	886.88	953.777	1758.89	1540.15	1749.41	2723.54	2891.12	3305.17	1413.18	678.12	945.886	770.024	952.592
ENSG00000152128	235.274	2.4531	0.237372	10.3344	4.92375e-25	3.1844e-23	6	TMEM163	127.927	103.515	96.6555	87.5726	77.6623	142.743	144.263	163.113	529.274	481.502	606.747	441.833	187.079	178.914	172.418	223.164
ENSG00000144136	1945.75	1.02623	0.0994319	10.3209	5.66846e-25	3.63877e-23	6	SLC20A1	1482.68	1422.23	1382.19	1202.08	1230.13	1962.57	2198.74	2509.71	2631.41	2661.24	2915.23	1985.85	1629.76	2011.98	1844.78	2061.41
ENSG00000146674	30148	1.42068	0.13865	10.2465	1.22649e-24	7.61835e-23	6	IGFBP3	20605	17959.7	18193.9	13262.1	14096.4	30906.3	30393.2	39048.9	40513.1	44032.7	50563.8	38338.6	33999.8	27364.1	30160.7	32930.3
ENSG00000156966	5644.5	1.76376	0.172387	10.2314	1.43462e-24	8.8792e-23	6	B3GNT7	3286.93	2950.03	2924.65	3400.43	3062.39	9309.4	10684.7	11193.5	9367.56	10697.4	11770.3	3560.79	1688.94	1822.06	2264.28	2328.57
ENSG00000101349	280.787	1.53868	0.150837	10.2009	1.96393e-24	1.19413e-22	6	PAK5	187.683	149.711	181.356	181.031	181.996	155.738	124.294	107.119	524.401	528.593	482.316	439.103	554.904	284.916	202.247	207.18
ENSG00000165443	322.812	1.71346	0.168376	10.1764	2.52841e-24	1.51075e-22	6	PHYHIPL	157.211	118.969	140.596	158.626	108.358	237.409	228.883	274.37	452.011	436.556	447.72	673.198	426.581	378.35	466.427	459.733
ENSG00000128573	239.632	2.24706	0.22165	10.1379	3.75124e-24	2.20328e-22	6	FOXP2	100.025	112.414	77.9983	155.738	135.932	191.012	188.154	196.646	720.493	459.56	481.853	288.762	200.948	203.456	150.273	170.848
ENSG00000275993	2188.89	1.42152	0.140741	10.1003	5.50807e-24	3.15991e-22	6	SIK1B	1108.06	968.303	1110.91	1131.41	1246.43	3769.39	3920.74	4817.07	2842.39	3062.4	3040.12	1979.9	1271.56	1494.94	1380.77	1877.88
ENSG00000084731	2587.62	1.41037	0.140611	10.0303	1.12182e-23	6.39328e-22	6	KIF3C	1529.16	1702.17	1423.4	1604.45	1615.63	2913.57	3394.82	3189.71	4199.88	3654.9	4708.49	2340.06	2616.52	2624.32	1533.48	2351.38
ENSG00000129422	1809.28	1.54512	0.15549	9.9371	2.87073e-23	1.58376e-21	6	MTUS1	854.823	872.312	1072.05	1382.05	1250.15	1832.11	2123.94	1788.8	3562.75	2884.84	3061.47	1960.84	1725.12	1569.33	1276.28	1731.69
ENSG00000146678	40.1739	3.92628	0.395713	9.92205	3.33825e-23	1.81986e-21	6	IGFBP1	11.2702	5.55657	3.5455	3.65418	7.21143	51.9575	54.7238	89.7614	76.6283	96.2045	110.137	45.5104	34.9463	11.8221	22.7343	17.1188
ENSG00000185344	2525.79	1.0405	0.106614	9.75954	1.6792e-22	8.76027e-21	6	ATP6V0A2	1798.7	2209.2	1914.5	1893.26	1451.74	2849.5	2643.69	2942.55	3797.31	3700.51	3933.18	2604.43	2458.67	1854.18	2202.65	2158.61
ENSG00000152785	168.82	2.56115	0.262483	9.7574	1.71497e-22	8.8931e-21	6	BMP3	13.133	25.6176	27.5689	45.8722	46.6299	42.0717	44.7981	44.9726	180.019	175.787	213.178	331.766	340.291	336.415	354.158	478.838
ENSG00000250366	403.679	2.94546	0.304793	9.66379	4.29675e-22	2.15687e-20	6	TUNAR	82.8381	85.668	100.555	106.024	90.1763	292.531	282.472	196.012	780.809	726.23	642.372	541.438	1384.83	583.375	214.704	348.828
ENSG00000163083	133.676	2.55831	0.266252	9.6086	7.35391e-22	3.64906e-20	6	INHBB	39.083	26.9055	32.3884	39.3897	48.2371	58.1009	38.8922	21.1522	261.298	190.716	206.661	377.15	382.06	171.133	112.281	133.37
ENSG00000198948	748.024	1.34898	0.140963	9.56976	1.07155e-21	5.19763e-20	6	MFAP3L	553.691	567.245	565.748	517.583	475.026	1014.63	868.668	965.917	1482.24	1167.2	1443.89	489.999	299.476	501.478	467.509	588.088
ENSG00000125629	1646.19	1.04986	0.111712	9.39797	5.56274e-21	2.55472e-19	6	INSIG2	1270.22	1287.21	1161.33	1401.48	1200.03	2266.33	1980.92	1764.45	2767.11	2609.53	2473.8	1392.14	1434.56	1351.88	963.772	1014.27
ENSG00000100290	155.59	1.57869	0.168326	9.37878	6.674e-21	3.02485e-19	6	BIK	70.407	74.6789	88.8328	85.8001	110.318	160.329	132.867	134.617	261.235	257.337	254.704	184.027	162.999	194.901	134.783	181.6
ENSG00000173114	699.966	2.13205	0.227785	9.35995	7.97764e-21	3.57813e-19	6	LRRN3	397.297	279.014	276.21	245.522	228.742	639.957	757.689	1154.5	1099.73	1305.69	1341.45	997.663	581.369	513.766	746.549	634.297
ENSG00000075213	3262.53	2.01317	0.216022	9.31928	1.17129e-20	5.13347e-19	6	SEMA3A	1505.6	1471.67	1815.21	2083.8	2131.63	2555.86	2268.79	2492.8	6252.82	7440.8	8126.42	5006.95	1978.12	2290.64	2152.91	2626.46
ENSG00000165995	206.932	1.98015	0.212631	9.31265	1.24681e-20	5.4506e-19	6	CACNB2	94.3637	122.252	110.994	127.947	72.1278	211.802	176.617	321.435	370.616	415.478	462.642	202.91	194.953	151.334	152.088	123.352
ENSG00000170681	351.834	1.24541	0.133986	9.29508	1.47102e-20	6.3504e-19	6	CAVIN4	212.651	229.694	224.741	198.589	245.787	364.691	369.945	299.662	567.04	535.89	478.509	473.005	401.939	369.505	272.456	385.243
ENSG00000077264	454.696	1.89021	0.203531	9.28708	1.58573e-20	6.82851e-19	6	PAK3	153.18	318.878	236.007	250.63	300.468	686.369	538.113	480.647	814.262	1039.79	940.021	256.377	339.382	269.315	316.667	335.03
ENSG00000150995	475.469	1.80563	0.196623	9.18321	4.18416e-20	1.71213e-18	6	ITPR1	215.802	161.624	192.515	255.211	313.926	466.448	402.03	502.762	1007.41	775.07	596.384	700.292	666.5	472.008	454.287	425.241
ENSG00000185477	20998.3	1.22504	0.134085	9.13634	6.46014e-20	2.60639e-18	6	GPRIN3	14007.9	13285.3	14070.1	13591	12946.5	34306.8	36105.4	35771.7	29712.2	32895.1	32627.2	17056.9	9220.17	12352.4	13966.3	14058.6
ENSG00000164128	351.42	1.65617	0.183023	9.04897	1.44325e-19	5.67702e-18	6	NPY1R	77.2885	78.8882	102.796	128.737	145.102	157.372	124.864	142.931	308.597	389.17	314.859	684.223	691.354	760.177	817.277	699.085
ENSG00000091844	668.949	1.03911	0.115196	9.02032	1.87545e-19	7.2776e-18	6	RGS17	472.746	450.346	543.004	545.636	558.407	602.381	574.049	471.054	1105.66	1072.21	991.037	872.368	656.406	589.818	564.285	633.779
ENSG00000140332	5148.38	1.50324	0.166741	9.01545	1.96061e-19	7.57399e-18	6	TLE3	2628.44	3260.43	3135.52	3159.41	2255.32	5309.17	5182.22	6824.68	7449.53	8016.9	9086.2	7737.95	5378.84	3324.98	5299.44	4325.06
ENSG00000240445	890.304	1.01658	0.113798	8.9332	4.13856e-19	1.54351e-17	6	FOXO3B	498.87	641.864	610.751	586.711	692.398	745.982	869.288	766.264	1327.64	1156.29	1193.89	973.553	1107	879.043	1085.12	1110.21
ENSG00000167840	360.669	1.08672	0.122604	8.86367	7.7424e-19	2.83254e-17	6	ZNF232	211.953	203.229	244.618	223.763	254.369	294.744	351.281	323.746	501.526	498.608	448.197	523.756	379.125	423.083	421.337	467.373
ENSG00000169083	93.3832	2.25789	0.255413	8.84015	9.55932e-19	3.4825e-17	6	AR	50.0404	35.8634	40.3091	31.2852	56.1288	93.8226	63.888	43.4316	199.616	188.907	225.857	115.68	136.866	76.6082	54.731	81.0978
ENSG00000170961	79.6125	2.45016	0.28355	8.641	5.57213e-18	1.94776e-16	6	HAS2	24.9526	20.9916	11.4219	15.7626	24.5211	61.2066	48.0923	57.1397	110.781	92.1415	119.397	148.287	289.568	85.3637	79.0147	85.1592
ENSG00000185352	283.047	2.20032	0.254812	8.63507	5.86909e-18	2.04742e-16	6	HS6ST3	93.1014	84.2822	94.1219	87.6991	101.401	171.277	175.018	250.703	374.921	443.812	451.402	927.398	345.064	353.001	310.587	264.959
ENSG00000072422	1665.33	1.08599	0.126381	8.59297	8.47465e-18	2.8921e-16	6	RHOBTB1	1059	1051.3	1251.75	1294.92	1446.58	1629.51	1438.58	1307.39	2482.76	2399.54	2892.36	2098.43	2128.22	1439.45	1153.08	1572.36
ENSG00000177144	305.607	1.75019	0.204663	8.55156	1.21435e-17	4.08759e-16	6	NUDT4B	196.565	150.38	118.31	174.944	169.254	350.643	474.032	300.658	521.444	605.594	507.733	261.248	366.141	220.036	180.083	292.643
ENSG00000091138	2139.11	3.28257	0.383869	8.55127	1.21745e-17	4.09008e-16	6	SLC26A3	347.573	389.168	461.303	861.255	794.952	1882.17	2059.72	2837.75	4915.11	5537.69	6216.01	1907.82	592.747	1580.65	1617.65	2224.22
ENSG00000132639	662.252	1.17403	0.139071	8.442	3.1195e-17	1.00499e-15	6	SNAP25	454.309	526.363	569.655	542.32	484.827	958.055	824.276	909.022	1218.98	1215.29	1054.25	604.926	393.621	331.579	234.405	274.165
ENSG00000022267	680.465	1.22828	0.148333	8.28058	1.22582e-16	3.72666e-15	6	FHL1	397.742	518.399	526.195	592.127	568.963	769.475	732.955	841.146	1072.27	1175.22	1413.02	609.11	434.854	354.257	459.866	421.849
ENSG00000187210	5736.46	1.02288	0.12628	8.10009	5.49189e-16	1.56234e-14	6	GCNT1	3359.83	3622.99	4072.25	4107.55	4806.67	3064.97	2732.12	2973	8842.08	7594.23	7916.43	8635.59	5983.04	8039.36	7289.55	8743.72
ENSG00000095752	148.801	1.16699	0.146723	7.95369	1.8103e-15	4.93065e-14	6	IL11	88.8157	106.429	86.5066	112.522	110.319	188.826	177.177	194.003	248.346	210.962	222.788	192.034	204.322	98.589	72.3192	66.8622
ENSG00000176244	367.935	1.02668	0.129954	7.90039	2.78042e-15	7.39788e-14	6	ACBD7	258.946	220.492	215.664	215.597	239.646	303.94	361.09	343.467	464.531	570.318	375.886	456.595	487.809	427.272	482.741	462.958
ENSG00000109321	3154.71	1.13643	0.144137	7.88438	3.16107e-15	8.35916e-14	6	AREG	2297.51	2102.48	2149.26	2073.71	2180.38	5365.07	5713.38	5706.48	4812.62	4652.32	4784.23	2087.56	1624.18	2152.3	1134.4	1639.43
ENSG00000065911	1602.06	1.07999	0.137086	7.8782	3.32141e-15	8.74301e-14	6	MTHFD2	1285.46	1050.14	1199.86	889.019	1101.82	1916.31	2176.15	2129.16	2274.85	2294.47	2435.51	1200.76	1893.26	1384.3	1177.39	1224.58
ENSG00000139292	57.1511	3.15823	0.402195	7.85249	4.07843e-15	1.06224e-13	6	LGR5	21.5375	4.87348	17.0586	6.64322	5.44867	21.7446	34.1142	53.8385	77.5841	98.2265	84.6521	109.913	129.122	86.5764	76.6505	86.4341
ENSG00000167772	292.837	1.82036	0.232965	7.81387	5.5458e-15	1.42933e-13	6	ANGPTL4	128.076	127.409	130.447	88.3984	86.4787	528.412	630.842	865.931	401.578	406.287	377.836	261.459	140.774	131.232	175.962	204.27
ENSG00000118515	5525.62	1.63208	0.210903	7.73857	1.00543e-14	2.49058e-13	6	SGK1	2520.84	2906.79	2712.13	3299.6	2962.1	10458.2	10589.3	12098.8	8725.43	8424.16	9635.59	4950.03	1821.24	2234.65	2242.99	2827.99
ENSG00000077279	1730.55	1.11577	0.144537	7.71965	1.16646e-14	2.85709e-13	6	DCX	890.173	910.351	1045.5	980.976	1098.77	858.198	828.482	649.012	2462.87	2099.5	1842.88	3146.6	4745.17	2054.6	1809.93	2265.78
ENSG00000271824	116.894	1.42845	0.185413	7.70414	1.31728e-14	3.21281e-13	6	SMIM32	66.936	44.5773	65.0357	68.2679	53.4018	150.46	139.637	135.681	168.413	153.883	156.441	144.023	131.568	164.894	105.765	121.314
ENSG00000198846	339.981	1.021	0.132594	7.70021	1.35845e-14	3.29462e-13	6	TOX	190.557	186.491	205.724	215.857	237.383	225.495	209.832	241.152	441.896	406.07	415.08	431.687	434.062	425.575	634.558	538.271
ENSG00000215218	65.7034	2.08908	0.272329	7.67116	1.70448e-14	4.09359e-13	6	UBE2QL1	25.9226	17.567	23.6514	34.6874	28.1984	40.49	43.3003	46.057	99.0978	120.753	112.769	89.9554	155.807	92.5912	57.821	62.5874
ENSG00000180875	434.569	1.42383	0.185963	7.65653	1.91027e-14	4.5436e-13	6	GREM2	366.895	277.673	344.509	267.641	256.697	374.263	464.317	613.315	655.961	764.287	1012.73	497.43	425.673	204.893	234.734	192.085
ENSG00000121989	1355.68	1.749	0.229694	7.61447	2.64778e-14	6.19538e-13	6	ACVR2A	785.507	498.916	1027.2	630.193	524.495	2377.47	1390.55	2446.36	2512.6	1923.46	2533.45	1322.77	1146.91	862.102	993.912	714.934
ENSG00000140015	166.485	1.48704	0.196062	7.58455	3.33651e-14	7.72318e-13	6	KCNH5	63.0051	73.2206	103.566	92.7577	118.61	134.485	183.629	195.323	260.109	228.37	265.994	194.836	190.088	189.391	205.748	164.627
ENSG00000134207	176.723	3.73681	0.493786	7.56767	3.79972e-14	8.71362e-13	6	SYT6	27.8919	35.0557	22.5806	48.2575	38.7763	39.5564	68.6597	66.0208	443.237	384.034	549.49	418.995	45.5465	130.977	318.27	190.219
ENSG00000164736	332.842	1.16695	0.154403	7.55781	4.09915e-14	9.35061e-13	6	SOX17	224.75	143.439	169.347	204.531	188.688	393.218	444.863	441.668	416.8	438.104	397.13	471.186	656.055	284.799	222.684	228.211
ENSG00000117394	2569.44	1.15838	0.153444	7.54922	4.37871e-14	9.89679e-13	6	SLC2A1	1418.31	1150.39	1357.86	1111.71	1375.78	1916.8	1776.1	2272.13	2621.22	2595.31	3371.61	3725.01	6178.19	3400.14	3132.37	3708.13
ENSG00000133019	52.1986	2.93865	0.389546	7.54379	4.56509e-14	1.02777e-12	6	CHRM3	20.2611	13.8587	13.4476	21.5143	6.54701	24.2091	26.156	18.336	85.3332	130.519	128.663	109.779	38.9346	71.368	71.3242	54.9262
ENSG00000187193	62.471	2.02807	0.269156	7.53492	4.8865e-14	1.09442e-12	6	MT1X	29.255	32.7753	22.0516	14.6329	21.0935	70.404	73.0123	78.1972	105.179	73.2442	114.747	60.7434	84.1823	58.986	76.056	84.9763
ENSG00000102760	3440.74	1.07668	0.143089	7.52449	5.2927e-14	1.17928e-12	6	RGCC	1992.07	2562.55	2429.72	2262.05	2510.27	5347.01	5057.9	5782.94	4624.53	4823.12	5432.13	3435	2224.57	1876.05	1992.47	2699.4
ENSG00000150768	6797.23	1.11077	0.148321	7.48897	6.94158e-14	1.52503e-12	6	DLAT	4965.27	5038.09	5219.99	4594.64	5140.03	10634	10897.2	11105.5	10730.2	10701.8	10907.3	5334.06	2779.56	3942.86	2992.54	3772.79
ENSG00000036565	553.282	2.22292	0.29699	7.48483	7.16382e-14	1.56986e-12	6	SLC18A1	269.421	242.55	195.58	160.042	149.907	747.392	740.536	1299.92	819.668	964.67	1062.59	544.136	209.21	342.277	614.016	490.602
ENSG00000064651	6376.55	1.12592	0.150827	7.46498	8.33098e-14	1.80955e-12	6	SLC12A2	5019.57	4910.76	4304.84	4253.53	4553.76	6872.59	7277.67	8783.15	9201.28	12231.9	8742.38	6868.01	4037.28	5248.67	4680.92	5038.57
ENSG00000141441	1591.66	1.04688	0.14308	7.31671	2.5412e-13	5.18694e-12	6	GAREM1	1381.97	951.057	1121.67	972.644	992.753	2649.24	2816.43	3132.62	2152.86	2547.41	2010.8	926.386	921.645	1195.13	820.62	873.372
ENSG00000250644	217.153	1.1067	0.152492	7.25742	3.94529e-13	7.87599e-12	6	NA	186.174	158.703	147.33	122.806	154.402	203.973	216.888	206.82	340.032	353.876	294.486	293.661	258.888	219.848	146.008	170.558
ENSG00000116183	88.4566	3.5971	0.495836	7.25462	4.02791e-13	8.02238e-12	6	PAPPA2	11.2701	9.19027	8.58935	12.6567	19.0121	23.8301	22.5901	35.35	110.946	112.963	222.674	206.482	209.811	281.185	50.1237	78.631
ENSG00000198879	283.474	1.15569	0.159387	7.25083	4.14224e-13	8.23109e-12	6	SFMBT2	169.161	180.516	209.952	251.893	220.325	507.144	470.805	470.32	453.132	458.56	468.94	88.615	159.424	150.186	126.462	150.148
ENSG00000277586	1674.07	1.47452	0.204346	7.21581	5.36132e-13	1.05204e-11	6	NEFL	1213.05	1135.3	1122.11	688.332	804.335	1960.9	1707.87	1862.09	2439.19	2459.77	3374.42	1863.85	1028.96	1517.1	1902.56	1705.37
ENSG00000144891	2217.16	1.56776	0.217281	7.21537	5.37893e-13	1.0531e-11	6	AGTR1	1774.88	1353.05	1702.73	1143.97	1070.57	3136.58	3112.53	4365.31	3340.46	4134	5052.6	1726.16	940.577	747.907	1031.21	841.994
ENSG00000090382	21903	1.57213	0.218459	7.19646	6.17963e-13	1.20576e-11	6	LYZ	8806.06	6475.42	7677.21	10062.1	8765.23	10464.9	13247.7	14460.7	24970.1	24057.1	25521.7	43175.9	16380.3	41814.4	50629.7	43939.7
ENSG00000125170	3944.34	1.0326	0.144098	7.16594	7.72545e-13	1.48226e-11	6	DOK4	3357.83	3315.54	3115.81	3235.34	3053.24	5579.52	5455.2	5616.72	6245.65	6836.93	6651.52	3412.92	1739.19	1723.73	1810.01	1960.28
ENSG00000056291	86.0464	1.81414	0.253652	7.15209	8.54642e-13	1.63432e-11	6	NPFFR2	19.1628	41.1883	55.6225	41.4077	42.7117	42.4731	67.4459	45.178	153.227	132.865	131.825	104.892	98.9134	156.187	120.267	123.375
ENSG00000061337	2321.95	1.21904	0.170645	7.14371	9.08433e-13	1.73144e-11	6	LZTS1	1758.06	1442.67	1724.15	1009.27	1051.87	2699.56	3118.88	2985.76	3148.03	3125.13	3477.84	2520.31	2866.25	1731.8	2367.85	2123.82
ENSG00000183036	49.1777	2.0421	0.289527	7.05323	1.7481e-12	3.21129e-11	6	PCP4	16.1578	18.701	20.158	21.872	12.4953	46.8483	25.9407	36.4836	65.9653	74.4808	79.7765	80.754	72.6301	56.0479	64.3018	94.2302
ENSG00000176842	50.9268	2.48027	0.352891	7.02844	2.08857e-12	3.78044e-11	6	IRX5	8.31565	21.6666	20.3108	7.52881	16.7016	62.582	50.9424	52.0605	78.3048	87.4276	83.2109	54.3194	107.633	39.9642	70.8015	53.0586
ENSG00000185261	189.896	1.1212	0.160602	6.98127	2.92528e-12	5.18621e-11	6	KIAA0825	111.576	113.838	141.166	164.614	167.815	239.533	251.984	211.691	329.628	305.637	277.238	187.666	145.524	122.409	130.477	137.538
ENSG00000134107	129.963	2.05034	0.293752	6.97983	2.95529e-12	5.23404e-11	6	BHLHE40	70.0841	49.615	50.6589	70.6637	47.3769	192.633	217.992	356.606	195.609	185.782	335.411	57.175	111.216	52.0481	41.5896	44.953
ENSG00000120875	2320.22	1.08977	0.156148	6.97912	2.97037e-12	5.25537e-11	6	DUSP4	1239.43	1066	1211.58	1255.36	1404.55	3431.52	3639.68	4518.31	2476.92	2507.15	2905.12	1885.75	3224.98	2217.71	1794.17	2345.3
ENSG00000005981	29.5982	2.76243	0.398547	6.93126	4.17101e-12	7.2679e-11	6	ASB4	18.6218	7.16642	7.05659	6.46387	7.62016	41.5121	28.1547	48.814	67.9104	48.4506	59.1205	17.1625	38.1518	19.6778	25.3989	32.2895
ENSG00000153234	2889.08	1.18131	0.171069	6.9055	5.00281e-12	8.65616e-11	6	NR4A2	1776.12	1679.24	1821.34	1902.66	1652.09	5915.61	6270.98	6880.28	3550.61	4136.99	4328.94	2159.97	1019.73	888.229	1119.92	1122.63
ENSG00000185668	49.0251	1.83548	0.267329	6.866	6.60278e-12	1.11562e-10	6	POU3F1	22.1195	26.7584	28.7543	16.119	20.9105	64.756	48.2347	81.2947	78.3138	75.5102	91.0032	39.7395	39.7965	38.0517	58.5478	54.492
ENSG00000147872	1887.41	2.40619	0.351104	6.85322	7.22038e-12	1.21404e-10	6	PLIN2	736.854	528.103	619.056	581.906	483.586	2478.4	3154.27	4888.13	2495.22	2980.81	3903.03	1841.55	559.785	1109.83	2126.35	1711.72
ENSG00000117525	5621.05	1.08375	0.158523	6.83653	8.11317e-12	1.35492e-10	6	F3	3210.42	3655.63	3835.76	3851.1	3495.76	8508.94	7406.69	9101.36	7550.6	7841.37	7560.4	7165.86	3595.36	4087.41	4134.81	4935.29
ENSG00000175745	1401.57	1.55244	0.227828	6.81409	9.48604e-12	1.56452e-10	6	NR2F1	727.149	753.609	921.16	834.322	988.002	2288.04	2238.32	1768.62	2635.78	2458.9	2339.59	1284.48	1644.39	761.8	266.657	514.359
ENSG00000107742	5432.73	2.40776	0.353508	6.81106	9.68842e-12	1.59485e-10	6	SPOCK2	2038.45	1956.15	2267.84	2281.64	1945.93	5263.73	6056.88	8700.25	9778.66	10177.7	13442.3	8635.1	1962.67	2752.54	5441.23	4222.51
ENSG00000169715	36.873	2.56686	0.378278	6.78566	1.1556e-11	1.88253e-10	6	MT1E	16.4523	9.25304	8.20527	19.3612	8.98396	39.526	27.9879	52.9057	66.618	75.6472	72.8635	37.3126	84.1858	19.0945	24.0892	27.482
ENSG00000116106	843.711	1.48327	0.218945	6.77463	1.24725e-11	2.01852e-10	6	EPHA4	598.718	355.52	524.272	354.316	516.044	874.916	1076.42	967.841	1422.01	1072.72	1436.82	907.646	1172.76	918.672	469.907	830.792
ENSG00000196616	80.9491	2.8277	0.41805	6.76402	1.34211e-11	2.15787e-10	6	ADH1B	27.1823	11.7567	15.3422	17.9167	20.4858	41.7809	49.4708	33.0536	174.046	129.129	86.5272	321.149	134.737	131.898	57.6922	43.0177
ENSG00000204335	56.0418	3.01038	0.445212	6.7617	1.36386e-11	2.19081e-10	6	SP5	3.46238	4.60249	5.98594	9.9366	11.8015	13.5673	13.8389	32.0489	53.9568	60.7037	61.0607	146.467	67.3601	96.0466	170.523	145.307
ENSG00000118473	748.809	1.35068	0.200561	6.73451	1.64481e-11	2.60813e-10	6	SGIP1	474.061	551.211	593.163	428.521	336.517	1103.28	947.613	1502.59	966.724	1332.43	1341.33	665.429	442.88	404.171	463.558	427.476
ENSG00000186205	779.815	1.18851	0.177246	6.70539	2.00864e-11	3.14178e-10	6	MTARC1	469.376	429.406	494.705	381.203	457.118	875.622	1014.43	1078.29	988.619	1014.09	1047.64	975.556	468.492	822.503	933.5	1026.49
ENSG00000176049	366.831	1.02612	0.153059	6.70407	2.02689e-11	3.16458e-10	6	JAKMIP2	231.801	273.786	245.093	215.962	294.211	291.555	307.931	259.732	617.513	449.778	474.669	471.246	644.717	397.747	315.306	378.243
ENSG00000187758	51.3495	3.05964	0.464772	6.5831	4.60737e-11	6.84682e-10	6	ADH1A	5.27236	9.4763	5.07419	13.6435	22.5616	25.5276	30.8588	13.7469	101.351	115.061	56.4649	160.019	108.467	76.6161	38.874	38.5771
ENSG00000169946	148.185	1.39084	0.211297	6.58239	4.6295e-11	6.86789e-10	6	ZFPM2	119.121	111.456	94.9237	112.484	69.2058	123.057	104.408	94.6955	282.903	235.299	278.43	242.103	137.368	132.511	110.328	122.671
ENSG00000108551	519.326	1.38347	0.21024	6.58044	4.69068e-11	6.94671e-10	6	RASD1	278.098	284.132	264.948	219.464	249.692	949.118	1128.85	1707.16	618.8	639.34	770.843	195.373	143.089	340.251	193.666	326.393
ENSG00000176749	239.683	1.02019	0.155258	6.57096	4.99935e-11	7.36594e-10	6	CDK5R1	139.716	128.435	172.526	177.028	165.231	253.053	225.719	315.817	332.739	303.49	316.416	270.648	206.866	244.82	310.38	272.041
ENSG00000128594	379.64	1.05866	0.161518	6.55444	5.58519e-11	8.16638e-10	6	LRRC4	243.808	185.156	262.018	255.723	333.079	217.796	226.185	196.839	462.487	554.99	579.004	475.88	575.238	478.204	455.99	571.844
ENSG00000167034	184.731	1.06736	0.163169	6.54144	6.0931e-11	8.88646e-10	6	NKX3-1	100.44	113.957	118.5	138.814	137.796	151.417	176.797	156.103	256.438	249.091	262.972	286.287	183.069	206.263	185.996	231.763
ENSG00000149295	302.902	2.97267	0.455804	6.52181	6.94636e-11	1.00545e-09	6	DRD2	55.2841	67.9387	74.4564	127.511	95.5715	312.514	164.188	362.776	489.506	584.452	908.332	623.418	199.229	83.2932	267.521	430.447
ENSG00000131910	136.059	1.13773	0.174721	6.51168	7.43132e-11	1.07115e-09	6	NR0B2	77.4989	69.561	70.1407	74.1626	81.9002	178.49	200.606	274.133	152.821	187.69	152.424	188.322	174.13	107.445	93.4721	94.1532
ENSG00000138696	195.469	1.2098	0.185814	6.5108	7.47512e-11	1.07657e-09	6	BMPR1B	190.678	128.837	124.103	161.601	148.137	160.68	146.124	123.211	364.299	360.031	316.106	255.214	143.736	169.776	160.563	174.412
ENSG00000178171	104.226	1.42063	0.21903	6.48602	8.8133e-11	1.25155e-09	6	AMER3	57.6498	54.8587	58.4003	70.5819	53.386	122.069	134.494	96.5877	173.359	172.884	126.956	125.601	140	69.243	83.2287	128.324
ENSG00000198795	257.857	1.67572	0.260273	6.43831	1.20812e-10	1.69059e-09	6	ZNF521	153.219	153.002	212.223	182.553	184.873	192.006	151.519	116.658	700.74	535.672	461.048	188.193	348.454	257.324	122.496	165.727
ENSG00000130700	308.554	1.34391	0.208777	6.43707	1.21805e-10	1.70172e-09	6	GATA5	192.9	187.348	191.589	207.945	205.597	172.884	189.087	133.93	478.148	488.437	534.794	654.714	289.981	327.838	386.695	294.978
ENSG00000164794	94.5077	1.9778	0.310023	6.37953	1.7763e-10	2.44214e-09	6	KCNV1	61.4771	67.9434	52.335	40.63	36.5719	97.0814	114.469	172.144	129.122	171.14	310.628	67.863	68.4079	33.9813	42.1175	46.2118
ENSG00000188338	423.826	1.16752	0.183039	6.3785	1.78827e-10	2.45663e-09	6	SLC38A3	164.872	260.808	280.228	363.804	268.242	307.288	294.528	338.717	645.039	651.993	502.619	775.072	839.447	356.064	389.897	342.596
ENSG00000101842	445.528	1.38674	0.218531	6.34571	2.21398e-10	3.00087e-09	6	VSIG1	224.332	222.235	226.532	305.765	414.359	552.011	607.213	882.037	721.292	714.535	749.471	279.057	370.281	343.433	261.859	254.031
ENSG00000118402	406.045	1.05598	0.167868	6.29053	3.16388e-10	4.19615e-09	6	ELOVL4	282.833	229.625	273.062	222.263	253.673	406.226	428.978	446.035	523.484	503.283	545.293	412.091	722.861	504.274	365.738	376.994
ENSG00000197705	45.9486	1.79084	0.285356	6.27581	3.47821e-10	4.5989e-09	6	KLHL14	17.478	14.5275	20.4323	24.7566	13.6938	33.7919	33.0344	49.5719	65.0757	56.6045	67.2563	65.3146	88.7305	59.8805	73.1346	51.8948
ENSG00000162630	60.6336	1.38017	0.220694	6.25379	4.00608e-10	5.24068e-09	6	B3GALT2	36.8875	24.7441	36.6407	37.1129	40.2651	65.4548	79.4936	91.0717	92.2077	87.6539	94.2219	79.3691	102.256	38.7016	27.3717	36.6847
ENSG00000131018	882.927	1.18556	0.19112	6.20324	5.53122e-10	7.10663e-09	6	SYNE1	986.647	636.06	887.371	523.49	481.12	1051.58	1026.27	1122.37	1572.51	1547.57	1658.48	498.627	605.714	519.36	490.481	519.191
ENSG00000101577	6018.54	1.06988	0.172592	6.19888	5.68667e-10	7.30092e-09	6	LPIN2	3893.09	3499.67	3921.17	3407.95	3336.05	10066.1	10874.9	12023.7	6894.88	7203.59	8644.93	5112.47	3017.81	3379.82	5930.12	5090.39
ENSG00000137571	101.723	1.23794	0.201277	6.15041	7.72831e-10	9.72685e-09	6	SLCO5A1	55.2562	60.4354	68.7098	67.4567	84.4172	74.2062	61.2948	62.1373	128.668	159.941	186.25	135.243	142.085	94.0647	102.376	145.024
ENSG00000146094	188.112	1.12652	0.184355	6.1106	9.92568e-10	1.23571e-08	6	DOK3	99.8655	120.628	91.694	118.252	109.535	283.554	230.381	266.098	252.901	265.106	192.215	214.063	153.888	247.501	159.465	204.638
ENSG00000157404	1239.31	1.15653	0.18927	6.11049	9.93263e-10	1.23571e-08	6	KIT	853.486	685.672	684.38	483.813	509.326	1436.32	1555.63	1952.99	1211.75	1447.76	1639.41	1280.59	1601.58	1185.47	1774.05	1526.81
ENSG00000104490	634.838	1.01871	0.167084	6.097	1.08075e-09	1.33398e-08	6	NCALD	321.729	289.467	475.274	319.843	357.334	844.823	663.35	1006.19	730.25	621.953	785.396	998.392	815.221	648.746	585.962	693.479
ENSG00000099860	718.362	1.32292	0.217975	6.06916	1.28584e-09	1.57251e-08	6	GADD45B	520.032	484.829	506.444	420.401	416.245	1092.71	1033.8	1466.53	1058.17	1176.18	1287.99	683.457	264.654	351.269	359.53	371.546
ENSG00000128965	128.732	1.42013	0.234132	6.06554	1.31512e-09	1.60718e-08	6	CHAC1	67.5058	41.8441	60.139	62.4102	63.6095	345.586	307.497	212.947	181.195	135.503	156.733	80.7653	137.901	65.2866	77.5029	63.2835
ENSG00000161835	1020.14	1.28835	0.213842	6.02476	1.6936e-09	2.04225e-08	6	TAMALIN	352.582	628.899	777.813	712.302	668.064	1459.23	1278.98	933.242	1656.46	1554.38	1384.01	1400.29	927.804	928.036	820.874	839.341
ENSG00000171476	86.1036	1.62832	0.272926	5.96614	2.42935e-09	2.85763e-08	6	HOPX	42.6722	38.9176	63.9475	53.738	32.1568	156.804	130.34	188.912	125.12	132.035	168.903	59.278	28.0209	43.5168	53.2149	60.0818
ENSG00000118194	113.882	1.18277	0.198844	5.94825	2.71023e-09	3.15578e-08	6	TNNT2	66.2822	80.0979	80.624	118.161	86.592	188.672	175.522	207.547	199.059	196.71	193.963	85.4594	65.1378	27.1765	17.3518	33.7554
ENSG00000198682	1388.34	1.23853	0.210443	5.88537	3.97167e-09	4.49134e-08	6	PAPSS2	900.939	931.223	914.27	802.965	939.348	1736.04	1623.56	2106.08	1862.54	2124.85	2367.55	1411.11	619.854	934.216	1378.19	1560.72
ENSG00000272899	52.3912	1.28583	0.220094	5.84216	5.15269e-09	5.75528e-08	6	ATP6V1FNB	33.5279	30.6256	35.863	30.861	30.405	70.4011	55.7479	53.8491	64.2089	89.0245	81.8405	69.3398	65.942	49.9704	38.1607	38.4911
ENSG00000182836	610.376	1.23751	0.214022	5.78215	7.37498e-09	8.01959e-08	6	PLCXD3	502.007	465.097	491.948	537.28	540.996	404.016	391.293	399.858	1157.09	1218.68	1214.28	953.097	366.356	397.211	295.608	431.201
ENSG00000285217	69.9231	1.30884	0.228829	5.7197	1.06711e-08	1.13187e-07	6	C8orf49	49.0717	33.8751	46.3952	53.3028	40.5653	56.4555	84.3768	87.4474	122.173	104.617	103.777	96.0041	59.3833	60.153	63.0292	58.1433
ENSG00000142178	269.043	1.71829	0.300726	5.7138	1.10478e-08	1.16753e-07	6	SIK1	79.714	194.969	143.773	173.061	74.1625	491.181	485.481	489.734	528.84	310.246	475.086	84.1311	118.946	167.482	204.118	283.768
ENSG00000135842	1939.09	1.20201	0.211089	5.69434	1.23848e-08	1.30323e-07	6	NIBAN1	676.426	742.905	1049.68	1305.25	1384.28	1228.69	1283.61	1556.39	2472.85	2212.7	2438.81	3287.83	2322.86	2463.75	3369.8	3229.58
ENSG00000188167	171.414	1.18955	0.210881	5.64084	1.69225e-08	1.75718e-07	6	TMPPE	140.032	122.181	120.618	75.3615	97.9254	177.897	138.493	217.174	233.347	245.212	280.734	230.328	172.04	195.173	151.719	144.39
ENSG00000115665	24.0287	2.3104	0.416551	5.5465	2.9144e-08	2.9023e-07	6	SLC5A7	5.43175	13.2283	23.2319	6.12083	11.5538	30.8522	37.9301	37.0667	50.535	67.903	44.5733	17.6863	24.4454	2.38765	4.35455	7.15886
ENSG00000185519	57.0438	1.33351	0.242985	5.48804	4.06411e-08	3.9739e-07	6	FAM131C	37.9331	36.3786	37.3162	45.2375	50.7003	54.9658	45.0959	59.718	96.5087	113.943	104.778	65.3055	32.0733	46.9157	50.6586	35.1729
ENSG00000125148	55.6637	2.21594	0.404246	5.48166	4.21344e-08	4.10596e-07	6	MT2A	19.3999	15.7557	16.7258	14.2699	14.2617	31.4599	28.9534	35.7007	81.2964	62.1485	79.9124	66.8734	284	58.0391	38.4269	43.3953
ENSG00000173702	534.782	1.59013	0.290344	5.47672	4.33283e-08	4.21043e-07	6	MUC13	367.915	306.605	324.513	344.252	343.023	514.904	791.22	826.347	1122.66	1010.05	913.442	650.677	207.449	395.493	251.077	186.89
ENSG00000139117	122.556	1.21536	0.223374	5.44093	5.30044e-08	5.05959e-07	6	CPNE8	80.354	54.7631	75.3204	55.4034	54.7237	252.341	147.615	236.146	132.41	155.917	156.75	142.762	168.68	100.555	67.5193	79.6381
ENSG00000166840	161.728	1.21873	0.22433	5.43277	5.54858e-08	5.27314e-07	6	GLYATL1	111.732	90.7719	122.486	111.997	91.7385	102.864	118.063	135.305	260.763	201.977	274.164	248.971	268.574	219.852	122.524	105.869
ENSG00000172955	66.5395	2.17465	0.402091	5.40835	6.36095e-08	5.99568e-07	6	ADH6	38.4054	11.7298	28.4107	12.8394	35.3045	45.7543	39.1066	52.9839	137.35	89.312	102.402	173.945	137.875	78.0303	50.6433	30.5405
ENSG00000206579	216.136	1.27497	0.236122	5.39961	6.67871e-08	6.26102e-07	6	XKR4	155.858	132.45	183.891	174.936	173.373	65.5973	149.028	72.9956	415.139	391.347	383.22	208.693	242.005	303.332	222.192	184.115
ENSG00000143867	46.2602	1.40997	0.263607	5.34876	8.856e-08	8.13433e-07	6	OSR1	25.8353	16.6668	21.2651	22.5171	17.3022	19.829	9.08621	17.9882	51.9775	57.9649	51.4882	93.902	89.2277	72.5766	86.5481	85.989
ENSG00000169962	47.7921	1.35035	0.252632	5.34513	9.03539e-08	8.29029e-07	6	TAS1R3	31.8668	32.031	29.133	26.1046	28.7291	86.6166	64.0982	79.3344	72.7488	67.174	86.3119	45.122	35.9661	25.6328	36.8092	16.9957
ENSG00000232237	34.005	1.63815	0.306515	5.34445	9.06936e-08	8.31262e-07	6	ASCL5	21.6421	28.1672	24.6483	14.3123	23.728	24.5049	20.2632	22.7357	74.3036	76.1971	59.4833	46.1643	20.4753	35.5738	27.1967	24.6847
ENSG00000173406	218.97	1.4693	0.275165	5.3397	9.31004e-08	8.50163e-07	6	DAB1	135.818	187.611	198.606	125.468	122.927	113.916	176.719	72.8006	451.897	426.603	394.387	335.36	449.118	140.47	68.986	102.829
ENSG00000110619	647.874	1.40488	0.263433	5.33295	9.6629e-08	8.78205e-07	6	CARS1	523.222	196.46	402.76	439.386	412.486	624.595	768.734	976.716	1146.39	881.433	1105.74	403.179	755.817	546.627	506.901	675.539
ENSG00000165621	12.9153	3.89236	0.730377	5.32924	9.86238e-08	8.94922e-07	6	OXGR1	1.61559	4.17632	3.03792	2.4063	1.13443	7.41337	11.4101	22.2173	40.5495	35.6755	29.6087	18.583	4.23803	2.81875	12.654	9.10573
ENSG00000218226	27.6547	1.6445	0.3087	5.32717	9.9753e-08	9.04217e-07	6	NA	24.0591	14.0387	14.483	16.9243	17.6271	30.99	33.9744	35.2339	41.5575	63.4455	57.953	12.3611	23.8218	21.5982	14.4535	19.9544
ENSG00000121871	8.31279	3.20931	0.61457	5.22204	1.76962e-07	1.52942e-06	6	SLITRK3	3.30762	1.56546	2.31254	2.73697	1.71976	8.59446	10.2515	10.3552	27.6772	14.2986	24.2631	3.13482	7.49444	4.65571	5.11926	5.51809
ENSG00000172238	104.911	2.84335	0.545366	5.21365	1.85164e-07	1.59791e-06	6	ATOH1	34.0961	11.999	16.7405	34.5204	22.2987	78.2386	131.16	192.376	131.325	171.025	212.569	155.089	19.0123	78.2098	236.419	153.492
ENSG00000070019	153.549	1.72115	0.330807	5.2029	1.96207e-07	1.68395e-06	6	GUCY2C	94.7609	60.6357	98.6502	86.7511	108.816	114.365	167.441	233.845	279.349	315.706	293.858	211.766	59.2344	127.506	111.551	92.5418
ENSG00000282988	41.2298	2.37025	0.460272	5.14966	2.60952e-07	2.1949e-06	6	NA	13.1759	11.8084	11.2797	16.8802	18.3315	45.1834	24.379	20.7049	91.825	73.2392	56.985	54.4852	124.215	59.8039	17.8816	19.4987
ENSG00000174473	35.5379	2.18444	0.425375	5.13532	2.81664e-07	2.34965e-06	6	GALNTL6	16.3569	10.5465	30.5198	21.8882	14.5297	43.446	49.5877	26.8254	80.2398	86.0449	82.8716	35.1936	8.16549	27.4147	18.2245	16.7523
ENSG00000150594	431.999	1.08853	0.216581	5.02596	5.0091e-07	3.98788e-06	6	ADRA2A	254.939	235.775	263.172	345.879	336.168	354.162	414.683	329.179	605.077	606.91	621.401	721.595	317.084	421.575	538.506	545.879
ENSG00000198835	33.611	1.93235	0.388411	4.975	6.52469e-07	5.08431e-06	6	GJC2	12.832	15.8134	6.00566	9.91307	13.5853	40.7595	36.4967	60.7334	47.7269	34.3592	52.6833	59.4943	28.422	27.969	49.4987	41.483
ENSG00000113580	378.967	1.41169	0.28582	4.9391	7.84859e-07	6.03964e-06	6	NR3C1	206.676	186.526	176.273	193.797	220.024	768.603	702.504	838.209	515.342	492.311	562.597	131.32	416.287	273.196	127.24	252.561
ENSG00000205867	80.4548	1.22361	0.248333	4.92731	8.33679e-07	6.37272e-06	6	KRTAP5-2	41.8818	52.2974	37.4033	70.1469	66.9491	109.343	108.306	68.3777	151.943	107	120.522	95.7211	74.3672	57.7059	58.8135	66.4999
ENSG00000138669	293.259	2.07623	0.422579	4.91323	8.95898e-07	6.80315e-06	6	PRKG2	139.291	105.678	111.985	187.369	151.945	226.334	238.816	406.783	452.93	711.497	597.306	421.947	67.708	170.067	404.576	297.916
ENSG00000124205	278.073	1.00635	0.206247	4.87932	1.06451e-06	7.9991e-06	6	EDN3	248.111	277.923	265.762	247.798	263.835	232.36	209.854	156.215	520.015	523.351	527.806	478.842	274.346	46.3634	76.6205	99.9702
ENSG00000050628	314.891	1.05692	0.217316	4.86353	1.15308e-06	8.61964e-06	6	PTGER3	201.486	187.787	205.206	171.349	217.156	575.271	646.285	722.331	473.899	379.102	373.76	211.073	175.827	240.597	93.0156	164.114
ENSG00000152256	671.936	1.0853	0.223521	4.85546	1.20109e-06	8.95917e-06	6	PDK1	412.863	481.431	665.863	468.384	351.315	877.03	905.482	1217.89	875.428	933.277	1214.13	413.335	284.967	396.141	712.849	540.592
ENSG00000172985	225.507	1.34173	0.28081	4.77809	1.7697e-06	1.27383e-05	6	SH3RF3	165.63	101.82	98.6631	67.2724	76.7574	188.156	169.083	332.475	243.57	265.414	264.164	253.108	185.279	342.502	481.862	372.349
ENSG00000198502	141.188	1.31764	0.276204	4.77052	1.83747e-06	1.31712e-05	6	HLA-DRB5	139.637	93.5769	99.4197	92.7482	69.8513	156.585	183.534	195.456	212.646	266.589	259.328	150.841	56.5945	88.4449	115.421	78.3384
ENSG00000186272	198.805	1.00322	0.21295	4.71106	2.46426e-06	1.7319e-05	6	ZNF17	148.198	123.582	176.006	142.95	154.064	164.904	259.304	172.295	265.74	288.465	341.477	299.213	161.19	182.249	155.258	145.985
ENSG00000187824	79.4052	1.30127	0.277411	4.69076	2.72186e-06	1.89673e-05	6	TMEM220	69.2562	43.0974	54.0724	54.2726	33.7198	58.5199	78.5108	102.388	138.213	95.1583	138.778	111.524	70.6238	74.8127	87.2065	60.3301
ENSG00000143171	40.5439	1.46603	0.313299	4.67935	2.87789e-06	1.9942e-05	6	RXRG	16.3281	23.0912	25.7395	19.5246	19.9487	81.4597	47.5596	63.2144	50.3483	57.1583	65.2631	28.9393	66.6862	27.9358	26.528	28.978
ENSG00000157005	1002.11	2.00123	0.430618	4.64734	3.36242e-06	2.29949e-05	6	SST	331.034	280.196	342.461	475.351	407.285	829.587	901.62	1492.99	1039.1	1281.67	2090.82	1118.64	737.442	486.07	2274.7	1944.73
ENSG00000118513	56.0833	1.20953	0.26088	4.63635	3.54623e-06	2.42029e-05	6	MYB	23.575	26.5892	34.6429	33.3696	27.6799	44.5208	39.3425	60.2432	64.9576	62.7343	74.8369	49.3514	88.3453	83.6199	105.257	78.2671
ENSG00000275326	54.1055	3.51295	0.766127	4.58534	4.53256e-06	3.04783e-05	6	NOSTRIN	22.2535	0	18.4206	0	12.5774	107.845	72.5288	106.28	155.849	133.379	79.3111	46.7021	17.0376	31.0722	41.9145	20.5165
ENSG00000274750	74.9907	1.13437	0.247547	4.58245	4.59556e-06	3.08419e-05	6	H3C6	55.3527	47.449	48.977	43.9751	49.2844	112.331	92.4084	76.8641	125.951	111.228	84.7296	70.0317	118.305	71.9761	42.8559	48.1309
ENSG00000125820	152.369	2.07568	0.453227	4.57979	4.65442e-06	3.11763e-05	6	NKX2-2	6.87715	11.1582	13.1989	32.7913	39.3051	41.8962	49.9758	36.8275	57.7097	83.312	123.591	145.795	145.512	280.53	722.585	646.832
ENSG00000143333	79.6551	1.65601	0.364243	4.54644	5.45607e-06	3.60013e-05	6	RGS16	26.2708	27.0038	33.693	21.6558	14.1545	53.2611	72.1638	108.695	72.8089	51.6295	106.265	71.2741	135.418	112.407	189.866	177.915
ENSG00000214889	33.3561	1.27215	0.280758	4.53113	5.86701e-06	3.84047e-05	6	NA	19.4721	16.6594	19.2591	30.183	27.4502	69.2797	48.1373	51.3464	59.0995	58.7582	46.8536	20.8807	20.8444	16.1255	13.6833	15.665
ENSG00000113100	23.1996	1.79176	0.395534	4.52997	5.89915e-06	3.85566e-05	6	CDH9	5.3249	11.7928	20.354	15.7719	16.9566	17.2936	8.13849	11.3796	40.32	55.765	47.5237	24.963	41.6223	21.985	17.5841	14.419
ENSG00000086991	33.6677	2.07883	0.460652	4.5128	6.39765e-06	4.15162e-05	6	NOX4	9.62834	15.4101	19.0884	15.2035	21.1935	31.2772	42.4552	47.0616	82.6154	74.3926	45.631	44.3092	11.9289	17.7371	15.9997	44.7505
ENSG00000125144	7.01323	3.3522	0.760177	4.40976	1.03484e-05	6.42098e-05	6	MT1G	4.2143	0	0	1.74657	2.4547	7.30668	6.4855	5.53646	11.522	13.604	20.4032	10.7913	19.8171	1.77593	3.9815	2.57241
ENSG00000076770	174.462	1.12187	0.254736	4.40406	1.06243e-05	6.58273e-05	6	MBNL3	113.891	107.387	73.7009	75.9774	72.2982	120.319	94.5783	117.586	240.964	171.514	166.013	294.065	445.445	305.631	238.465	153.549
ENSG00000124507	121.07	1.15427	0.263158	4.38623	1.15335e-05	7.11738e-05	6	PACSIN1	75.4354	75.2395	73.5473	67.7376	65.6662	92.3582	77.1871	98.6314	210.828	134.275	133.848	372.219	168.451	74.1372	107.444	110.109
ENSG00000204103	169.737	1.02936	0.23576	4.36615	1.26453e-05	7.73227e-05	6	MAFB	84.4731	93.4343	107.26	104.066	145.266	160.159	140.517	98.4677	217.853	221.463	216.556	222.777	362.467	172.664	139.274	229.09
ENSG00000081138	257.293	1.00451	0.23043	4.35928	1.3049e-05	7.96217e-05	6	CDH7	116.315	116.675	108.879	138.97	187.743	118.234	151.961	97.421	301.952	256.366	247.446	359.158	581.285	534.351	337.532	462.393
ENSG00000134343	51.1941	1.84355	0.42304	4.35786	1.31338e-05	7.99704e-05	6	ANO3	37.9389	18.09	38.8367	25.1551	39.2081	53.7098	31.7339	42.7723	124.626	99.5566	114.952	95.8768	24.6558	36.3953	15.2512	20.3476
ENSG00000173404	450.407	1.72414	0.396127	4.35248	1.34604e-05	8.1814e-05	6	INSM1	28.6249	23.7263	47.4048	100.056	86.3908	84.1059	71.3832	56.074	163.14	178.034	227.574	310.267	533.489	987.648	2246.81	2061.78
ENSG00000130940	1888.5	1.09284	0.25139	4.34717	1.37905e-05	8.36731e-05	6	CASZ1	1288.48	1065.85	1023.41	2289.64	1467.97	2485.42	2834.32	1757.21	2835.82	3099.1	3188.54	1952.73	1058.54	1428.62	1427.65	1012.71
ENSG00000263639	223.526	1.21472	0.280561	4.32963	1.49363e-05	8.98676e-05	6	MSMB	112.982	78.6307	99.6048	142.225	121.332	160.925	226.469	341.66	221.255	245.15	306.798	250.487	180.681	258.306	513.311	316.603
ENSG00000262634	118.438	9.47843	2.19213	4.32385	1.53333e-05	9.21276e-05	6	SKA1	0	0	0	0	0	0	265.776	349.6	145.595	152.617	97.529	333.562	66.0302	234.052	250.25	0
ENSG00000156689	10.3601	2.46162	0.571133	4.31006	1.63209e-05	9.72928e-05	6	GLYATL2	5.18699	7.33367	5.44495	3.49199	2.47029	8.55106	10.8502	8.03154	13.0629	28.8208	40.1595	4.65405	7.70558	3.60071	5.73004	10.6672
ENSG00000173705	53.9062	1.13443	0.265292	4.27616	1.90148e-05	0.000111702	6	SUSD5	32.1271	30.7558	40.451	31.0874	33.4436	36.8748	36.3778	24.1996	58.4756	68.9592	96.6526	69.0479	85.7737	81.0754	51.6823	85.5153
ENSG00000203814	55.5868	1.24658	0.293228	4.25123	2.12601e-05	0.000123194	6	H2BC18	37.4676	30.968	32.6494	31.8915	35.7626	34.4998	53.0156	29.1961	93.442	62.3897	83.4202	68.4616	116.24	80.6487	44.4004	54.9362
ENSG00000274290	70.08	1.12702	0.265332	4.2476	2.16074e-05	0.000125081	6	H2BC6	34.4997	52.175	53.0464	47.8571	44.0368	51.0436	33.4445	33.1408	98.2316	113.371	91.931	111.747	181.209	76.3674	40.0529	59.1261
ENSG00000261915	22.4595	1.93097	0.454683	4.24685	2.168e-05	0.000125417	6	NA	4.57063	5.54796	17.9227	5.65284	3.76852	29.2947	23.3878	27.5762	28.018	24.246	30.9785	36.0849	25.0867	40.4673	21.4732	35.2768
ENSG00000168621	222.649	1.21745	0.289149	4.21044	2.5487e-05	0.000145299	6	GDNF	209.469	184.359	173.807	101.993	121.462	213.575	176.763	363.864	318.324	301.168	480.879	207.96	120.142	198.032	175.539	215.044
ENSG00000125851	61.3059	2.2462	0.535266	4.19643	2.71155e-05	0.000153518	6	PCSK2	28.313	9.09604	10.1685	22.0672	11.2681	13.8117	11.2029	34.7533	57.134	31.7415	137.538	131.856	111.409	68.8736	183.073	118.589
ENSG00000065413	98.3661	1.34389	0.326419	4.11709	3.83686e-05	0.000209006	6	ANKRD44	141.725	56.805	60.0261	67.2859	66.519	77.4208	46.0647	85.6652	194.96	199.098	179.42	71.9194	72.5237	71.9173	128.094	54.4139
ENSG00000134548	48.9431	1.53209	0.373191	4.10539	4.03641e-05	0.000218703	6	SPX	41.627	22.709	26.7409	28.288	17.7956	39.0732	36.6771	29.2426	67.9118	86.0767	78.1904	45.8921	153.946	34.4452	30.9969	43.4775
ENSG00000198857	31.5448	1.35213	0.333179	4.05829	4.94343e-05	0.000263385	6	NA	18.2661	14.8274	16.7803	11.2619	17.6385	87.3448	74.213	71.4858	34.0745	40.2206	46.0545	18.5283	8.61506	7.56231	20.4965	17.3471
ENSG00000171951	120.688	1.60226	0.395726	4.04891	5.14569e-05	0.000272647	6	SCG2	34.9477	32.6178	33.6925	71.7703	51.2538	50.6336	70.6314	42.6777	131.803	124.716	154.939	68.9581	158.784	126.858	371.446	405.285
ENSG00000007372	43.5349	1.62472	0.402056	4.04103	5.32178e-05	0.000280834	6	PAX6	14.1689	21.9597	19.2933	30.0179	28.7004	41.593	70.1252	50.9254	50.8049	80.4732	74.1391	60.0494	19.9536	36.2784	65.1241	32.9515
ENSG00000228883	49.0954	1.39633	0.347671	4.01625	5.91326e-05	0.00030905	6	LY6G5C	20.4832	44.173	18.2589	32.5244	25.2442	72.9747	33.3814	39.6955	90.5582	70.1273	61.5805	76.6342	78.835	54.131	28.0104	38.9145
ENSG00000040731	566.204	1.11527	0.279521	3.98995	6.60884e-05	0.000342193	6	CDH10	231.209	276.229	351.329	367.083	431.655	278.381	308.316	247.749	757.368	652.251	746.159	700.571	1587.83	990.276	418.875	713.981
ENSG00000175262	26.5837	1.38876	0.348724	3.98239	6.82254e-05	0.000351572	6	C1orf127	19.0796	12.45	9.90895	14.4146	14.2183	15.1093	19.8361	18.3778	38.2244	37.1543	34.5971	40.4006	37.5581	21.869	39.9595	52.1822
ENSG00000115840	53.2265	1.98195	0.498554	3.97538	7.02655e-05	0.000361222	6	SLC25A12	37.4588	9.57725	14.0759	29.5376	22.4086	12.9543	14.4299	45.531	90.968	76.7852	86.8583	69.022	156.56	83.564	32.0009	69.8932
ENSG00000135960	49.1611	1.89251	0.476871	3.9686	7.22969e-05	0.000370495	6	EDAR	27.8552	15.0616	25.5039	10.5509	12.5996	47.621	52.0832	128.819	47.6782	71.3605	82.7428	57.4636	32.5861	34.7947	96.6029	43.2555
ENSG00000183734	13.0755	2.05822	0.520033	3.95786	7.56229e-05	0.000385322	6	ASCL2	2.31176	3.69651	1.20068	7.02966	5.45681	3.64179	4.93118	0.885748	16.4867	15.0625	19.174	45.8588	45.8125	9.79588	14.2349	13.6292
ENSG00000278191	755.039	1.25353	0.317999	3.94191	8.08337e-05	0.000408868	6	CARS1	830.853	443.591	388.997	293.258	752.312	1200.24	943.65	986.783	1246.76	1394.62	1218.86	507.872	615.933	666.366	331.978	258.542
ENSG00000163873	27.4703	1.33691	0.339471	3.93821	8.20914e-05	0.000414105	6	GRIK3	21.2344	16.953	20.0603	31.5871	22.1875	29.7427	30.9807	24.6614	58.222	55.6278	55.4325	29.0665	12.3373	7.65859	7.57111	16.2014
ENSG00000140675	19.2907	1.8806	0.483198	3.89198	9.94276e-05	0.000492942	6	SLC5A2	4.82595	11.2494	2.94127	15.6312	6.38774	26.9918	34.2207	37.9803	41.2409	33.3071	19.7049	26.2349	11.6994	11.2057	11.9557	13.0748
ENSG00000099715	53.3234	2.01121	0.517021	3.89	0.000100244	0.000496335	6	PCDH11Y	19.5873	34.2153	19.1724	47.1668	24.3703	28.8598	24.5992	36.1986	196.936	26.4825	136.907	73.1562	68.2603	37.0363	56.745	23.4823
ENSG00000233670	9.05421	3.30068	0.852252	3.87289	0.000107553	0.000527727	6	PIRT	0	2.78569	0	2.81294	2.6496	4.41637	10.0486	6.52987	21.3299	15.8611	14.2013	24.697	3.83172	3.7807	15.4088	16.5137
ENSG00000149564	65.1868	1.30675	0.337822	3.86817	0.000109657	0.00053672	6	ESAM	35.1322	38.9389	44.9505	16.6998	31.4205	89.8613	54.1729	72.2341	71.1255	71.8708	104.628	49.7053	114.513	87.7285	68.703	91.305
ENSG00000140807	174.005	2.2463	0.585833	3.83437	0.000125886	0.000608568	6	NKD1	164.314	25.596	81.2774	17.5458	53.2137	149.331	47.7944	56.5569	182.419	506.884	256.196	277.984	131.805	341.4	298.903	192.863
ENSG00000140285	86.0793	1.30106	0.339822	3.82866	0.000128842	0.000621293	6	FGF7	28.0414	38.9787	38.4379	36.7525	47.7844	166.272	210.615	402.252	58.7859	103.536	118.804	25.0908	23.9083	16.2566	25.9547	35.7991
ENSG00000165985	99.6742	1.20861	0.316887	3.814	0.000136735	0.000654478	6	C1QL3	72.4883	48.3428	48.1538	53.327	32.067	73.7502	70.8778	105.508	80.6317	103.642	167.632	116.006	103.858	119.078	243.301	156.123
ENSG00000107984	44.8109	1.42104	0.372784	3.81196	0.000137871	0.000659307	6	DKK1	17.003	17.1444	17.8312	41.2244	28.663	27.7934	52.1657	81.1924	62.4505	68.7935	61.1252	42.6934	60.1934	43.2489	38.4691	56.9822
ENSG00000161040	50.6132	1.00135	0.264424	3.78691	0.000152532	0.000721834	6	FBXL13	32.6521	41.7343	40.2112	41.0121	49.8977	33.703	38.1251	53.6963	112.487	69.2586	68.2303	36.7161	57.8965	42.7139	40.3868	51.09
ENSG00000165379	97.177	1.1874	0.314694	3.77319	0.000161173	0.000758967	6	LRFN5	29.3213	31.7467	48.6026	57.0059	46.215	29.6139	35.9223	30.0013	132.847	72.4429	85.1873	333.948	150.67	159.33	129.05	182.928
ENSG00000251596	6.84127	2.61846	0.695444	3.76517	0.000166437	0.000780352	6	HADHAP1	2.24107	0.925349	2.36679	0	2.63982	14.1477	13.1	13.1648	8.49946	10.5124	10.5115	7.45796	6.66268	5.69309	6.89511	4.64254
ENSG00000286231	162.486	1.6066	0.432098	3.71814	0.000200693	0.00091998	6	NA	117.536	92.4435	66.7101	76.6647	43.6142	193.472	231.08	416.306	193.986	216.498	314.222	140.971	45.4379	66.4798	234.587	149.761
ENSG00000141052	4110.62	1.03954	0.28018	3.71026	0.00020705	0.00094636	6	MYOCD	1913.21	2484.8	2845.73	3972.53	4373.92	5557.24	5681.18	5304.52	6865.78	6295.49	6068.52	3786.6	1840.8	2286.4	2935.03	3558.23
ENSG00000157315	25.2315	1.42209	0.384964	3.69409	0.000220677	0.00100096	6	TMED6	8.70835	17.9688	16.7567	10.6671	15.3551	20.1788	26.6424	24.8018	39.0457	41.448	31.1354	44.3164	14.64	25.3643	30.5713	36.1036
ENSG00000019991	117.688	2.49759	0.680146	3.67214	0.000240531	0.00108084	6	HGF	52.8471	41.1241	50.3783	15.2217	21.9894	138.808	149.786	487.104	109.309	230.695	274.167	82.5182	13.053	11.5473	142.548	61.9086
ENSG00000180440	33.9988	1.28674	0.350594	3.67015	0.000242405	0.00108865	6	SERTM1	14.2651	16.4634	16.0991	20.3892	20.1521	20.8858	15.2841	34.6993	57.8737	37.3843	33.1385	69.9843	91.3179	43.5271	29.1653	23.3514
ENSG00000168878	47.418	1.1644	0.317379	3.6688	0.000243693	0.0010933	6	SFTPB	34.6653	43.0062	39.7337	33.9705	26.5014	50.1886	49.8521	76.4221	43.8965	85.8163	109.434	44.2266	33.4117	35.9738	27.9696	23.619
ENSG00000170122	33.0329	1.67436	0.456744	3.66586	0.000246508	0.00110477	6	FOXD4	9.26758	14.8675	10.8209	17.4633	24.2601	25.8893	52.6141	35.2963	50.2837	51.0733	47.0609	74.15	25.8511	48.3048	18.5621	22.7612
ENSG00000159618	36.2496	1.61392	0.440532	3.66358	0.000248719	0.00111295	6	ADGRG5	19.8	30.6829	17.6614	27.4779	9.77273	29.8784	38.7731	38.4828	83.2357	45.4832	64.3315	53.1021	13.0319	29.3388	42.1706	36.77
ENSG00000216365	6.31055	2.73872	0.748396	3.65946	0.000252751	0.00112836	6	RPL37P15	2.26297	1.83788	1.18456	0	2.65137	5.29146	6.03871	5.5891	7.42426	9.5001	15.1477	15.9625	10.5277	4.79554	3.4404	9.31465
ENSG00000253525	10.9133	2.61962	0.716199	3.65767	0.000254517	0.00113478	6	NA	8.9121	1.84332	4.66568	3.73073	0	16.6688	18.1917	33.9568	17.1361	22.1792	29.2012	3.74148	1.91551	0.950252	7.78545	3.73462
ENSG00000242028	289.841	1.39372	0.382634	3.64244	0.000270069	0.00119609	6	HYPK	245.004	88.4898	54.6626	88.876	178.803	383.738	344.868	201.917	262	348.875	413.988	398.985	482.537	446.923	392.715	305.067
ENSG00000109846	21.4904	1.57501	0.434032	3.6288	0.000284743	0.00125432	6	CRYAB	10.3094	19.8363	9.05408	15.0474	8.25991	27.2298	31.9323	34.3201	32.9717	46.4004	33.5176	33.0044	8.38611	12.8449	8.52463	12.2075
ENSG00000244242	13.8081	2.72392	0.756277	3.60175	0.000316079	0.00137969	6	IFITM10	0	3.34119	4.3055	1.20662	6.63988	8.85809	9.99746	34.6286	16.3604	29.711	16.6837	24.9628	42.9354	2.00146	6.76428	12.5327
ENSG00000137198	36.5174	1.09712	0.305369	3.59276	0.000327194	0.0014221	6	GMPR	21.8103	25.9459	16.4411	16.3215	18.2717	38.4554	41.8168	31.2095	45.0814	27.7588	55.9071	37.9646	47.3544	55.7391	43.6193	60.5821
ENSG00000130988	59.3634	1.51614	0.424416	3.5723	0.000353859	0.0015219	6	RGN	30.9287	17.7265	34.7747	33.6982	25.62	41.7566	68.7665	70.9902	62.9388	80.2897	99.2497	113.541	27.1768	49.0134	105.315	88.0291
ENSG00000141622	87.3194	1.12665	0.315803	3.56758	0.000360294	0.00154611	6	RNF165	45.6299	50.6899	60.4769	60.5619	57.9739	76.1805	44.7241	88.2359	86.7048	142.265	132.826	62.2526	156.027	83.5375	110.23	138.795
ENSG00000277015	15.7165	2.38622	0.669705	3.56309	0.000366513	0.00156968	6	SALL3	16.8695	1.8573	3.9903	11.5031	3.00042	4.77584	9.95835	9.65586	52.8814	21.3019	24.5309	7.34574	24.6115	13.8354	22.0319	23.315
ENSG00000186369	126.028	1.55898	0.438389	3.55616	0.00037631	0.00160606	6	NA	13.3618	10.0218	18.297	44.4811	30.0324	18.5436	20.8986	33.3885	62.8571	54.8361	83.4726	121.807	99.7457	225.676	675.479	503.549
ENSG00000142910	297.637	1.30255	0.366486	3.55417	0.000379174	0.00161708	6	TINAGL1	225.388	159.438	203.371	137.361	138.163	294.304	376.868	896.162	310.64	457.695	509.281	154.431	181.347	123.64	377.756	216.345
ENSG00000134508	72.7524	1.16457	0.327714	3.55362	0.000379965	0.00162006	6	CABLES1	41.2125	39.1842	16.1921	27.811	47.9317	56.4208	34.8266	25.9443	72.2282	85.4995	72.9407	146.907	98.0504	114.858	125.546	158.485
ENSG00000166670	200.656	1.68745	0.477649	3.53283	0.000411142	0.00173372	6	MMP10	235.342	121.026	112.423	80.31	64.5362	160.167	221.499	367.238	346.133	384.661	451.018	217.879	34.0997	94.8065	165.755	153.598
ENSG00000178623	42.973	1.07879	0.305899	3.52662	0.000420908	0.001768	6	GPR35	29.1651	35.6965	28.1523	30.0816	25.4506	57.3427	38.136	60.5606	54.4685	65.2034	68.4253	75.5366	31.2868	34.6633	25.6606	27.7388
ENSG00000132872	134.927	1.65754	0.471509	3.51539	0.00043911	0.00183593	6	SYT4	26.9412	19.1524	27.2403	42.5545	46.8959	65.2018	67.6133	83.0362	98.9878	98.9695	110.783	89.7219	731.869	232.065	162.7	255.1
ENSG00000134333	2430.3	1.32882	0.378285	3.51273	0.000443521	0.00185148	6	LDHA	1993.85	1329.72	1515.21	1192.1	1002.22	2223.96	3028.57	5531.5	2709.39	3159.13	4730.35	2256.18	1322.74	1311.52	3244.34	2334
ENSG00000170542	2732.98	1.13377	0.323968	3.49964	0.000465886	0.00193295	6	SERPINB9	2641.18	1932.57	2225.14	1743.73	1507.87	3007.46	3392.73	5237.12	3121.98	4108.83	6000.59	1623.75	778.284	1463.45	2797.82	2145.2
ENSG00000133124	19.8799	1.26667	0.363094	3.48855	0.000485649	0.00200613	6	IRS4	14.8972	14.8966	6.02179	5.71726	12.4321	18.6972	16.9884	19.4009	27.4041	24.2833	26.7459	15.9594	18.9779	32.3788	34.8537	28.423
ENSG00000176945	12.4085	1.80216	0.527576	3.41592	0.00063566	0.00255329	6	MUC20	2.71469	5.16127	3.77032	11.1265	9.73586	11.7112	8.64099	7.97568	36.4828	22.9314	13.8603	12.5314	14.3665	8.97422	14.7542	13.7991
ENSG00000178860	10.855	1.58885	0.469253	3.38591	0.000709421	0.0028168	6	MSC	6.92232	7.42484	6.01875	7.76956	3.58279	10.7865	11.945	15.5252	23.9552	19.1135	13.7695	15.7765	7.58447	7.69682	8.47027	7.33829
ENSG00000107295	71.3	1.0225	0.302422	3.38104	0.00072213	0.00286003	6	SH3GL2	73.2838	39.1398	37.2139	41.578	35.8993	55.8733	90.0729	58.3144	79.875	62.5102	131.993	51.5171	66.6557	93.4979	122.591	100.784
ENSG00000184905	33.9957	1.4003	0.415477	3.37035	0.000750725	0.00295836	6	TCEAL2	23.1961	13.1484	13.8705	10.3041	12.4671	11.8237	17.7989	32.7613	33.1188	37.1341	44.6684	66.4098	28.9366	48.2787	80.0528	69.9617
ENSG00000064763	121.323	1.00976	0.299973	3.36616	0.000762215	0.00300021	6	FAR2	84.4367	90.1278	53.0885	118.761	80.871	132.349	155.93	102.852	182.71	161.917	169.319	150.787	124.542	119.261	56.8022	157.407
ENSG00000117069	29.0826	1.58516	0.471348	3.36305	0.00077087	0.00302894	6	ST6GALNAC5	11.0847	12.4695	6.15202	12.2776	13.3953	5.45437	20.9236	15.1751	28.4186	27.0782	46.8885	37.9329	64.0453	32.619	47.3357	84.0715
ENSG00000211776	5.82986	2.79871	0.840969	3.32796	0.000874838	0.00339248	6	TRAV2	0	3.67575	1.18456	3.77301	0.883791	7.93719	4.02581	4.65758	13.7879	7.38896	19.8085	9.82307	0.95706	3.83643	6.88081	4.65732
ENSG00000168874	53.8553	1.57921	0.479551	3.2931	0.000990888	0.00378554	6	ATOH8	14.8236	40.3782	30.0216	22.9908	16.1638	40.8744	93.8751	114.18	61.604	61.1891	98.4296	30.3749	42.2042	24.2325	70.3451	99.9978
ENSG00000186910	34.3801	1.52373	0.463846	3.28498	0.00101988	0.00388256	6	SERPINA11	19.5639	19.5658	18.0786	13.1358	18.4911	32.6177	54.0167	72.5061	36.3131	57.8362	59.0128	14.7694	22.0126	16.971	72.4141	22.7763
ENSG00000111181	11.8779	2.17729	0.664624	3.27597	0.001053	0.00399542	6	SLC6A12	9.48335	4.62894	2.51575	3.33842	6.96928	3.77143	5.16019	8.80856	26.2033	16.3613	20.5113	29.3458	9.49651	7.92368	12.3112	23.2175
ENSG00000139209	2054.65	1.18795	0.363476	3.26831	0.00108192	0.00409437	6	SLC38A4	1906.46	1356.51	1674.5	1498.48	1200.68	2014	2546.42	3212.72	3133.66	3675.28	3629.4	2490.68	560.731	1060.23	1573.91	1340.72
ENSG00000123689	29.8439	1.44589	0.443626	3.25925	0.00111707	0.0042126	6	G0S2	10.3469	13.9923	18.0869	13.597	26.0574	13.5296	10.9351	11.0264	58.395	40.6012	35.6752	39.08	120.724	31.3943	19.5043	14.5567
ENSG00000242689	24.6896	1.07103	0.329358	3.25188	0.00114646	0.00431216	6	CNTF	11.1651	11.0266	22.2633	14.9102	13.179	30.6925	39.4983	32.2648	26.6385	30.2932	33.6931	28.4231	17.2567	28.7154	30.4401	24.5737
ENSG00000181418	27.3003	1.11112	0.342818	3.24115	0.00119048	0.0044525	6	DDN	16.2321	14.8891	16.8602	13.5741	11.6393	41.3276	26.831	29.1137	17.7628	37.3989	39.349	35.4093	43.6846	32.3961	29.5776	30.7591
ENSG00000164175	21.6005	1.2429	0.383567	3.24037	0.00119374	0.00446276	6	SLC45A2	17.5767	13.2734	12.4319	19.1227	9.71454	14.8555	27.0276	18.5447	24.373	39.604	35.5443	30.2293	17.3579	18.7461	18.805	28.4013
ENSG00000132429	53.1267	1.23758	0.383336	3.22845	0.00124462	0.00463591	6	POPDC3	34.4743	30.3072	29.3154	26.2077	20.8164	44.1573	77.8712	73.8849	48.2944	61.0713	90.1749	77.3024	23.2822	46.8342	85.8245	80.2083
ENSG00000145040	60.4735	1.08443	0.336598	3.22174	0.00127413	0.00473054	6	UCN2	31.9892	54.0854	52.6817	46.5503	34.6931	83.0961	56.2868	44.4466	99.6342	99.1492	80.9294	123.379	47.465	49.4448	28.343	35.4021
ENSG00000049192	58.1808	1.23815	0.385945	3.20809	0.00133621	0.00493661	6	ADAMTS6	43.5552	32.1342	34.9687	43.1207	27.3408	78.2463	46.0904	108.585	35.496	108.656	116.285	43.2047	36.6057	48.9475	50.9671	76.6895
ENSG00000122859	308.911	1.36631	0.428114	3.19145	0.0014156	0.00518992	6	NEUROG3	12.7221	16.735	38.5932	59.2129	67.3824	22.3761	40.7734	26.288	89.9046	95.6197	117.038	238.737	391.161	721.69	1645.92	1358.42
ENSG00000124713	6.6144	2.01325	0.6469	3.11215	0.00185728	0.00659116	6	GNMT	1.16546	2.80825	2.43288	3.81432	2.66938	15.1478	7.95373	5.4979	11.5904	9.57778	10.6024	6.1229	10.386	5.65332	5.89155	4.51629
ENSG00000284686	7.049	2.23069	0.718361	3.10525	0.00190118	0.00672874	6	NA	0	7.30018	3.45257	2.77697	0.875526	11.3253	10.157	6.8133	15.9984	8.23864	17.0294	7.31666	6.70053	1.94138	7.03992	5.81839
ENSG00000254783	11.442	1.45558	0.471013	3.09032	0.00199939	0.00702164	6	LOC100289518	8.0038	5.56334	5.98117	5.59657	7.04859	14.0636	13.0396	18.6882	10.6862	23.2369	18.906	7.43418	14.3422	9.39739	12.8323	8.2516
ENSG00000240602	12.7552	2.24556	0.728148	3.08393	0.00204283	0.00715384	6	AADACP1	7.2673	6.29739	7.09635	2.05624	3.25453	6.81978	36.3479	9.47887	11.9215	56.1915	11.0138	10.0638	4.55785	9.76459	12.8446	9.10677
ENSG00000220666	7.55688	2.11033	0.690109	3.05796	0.00222848	0.00772874	6	NA	1.1502	5.59747	3.63197	0.950459	3.55298	14.2949	9.00223	20.4175	16.7687	11.6105	10.5237	9.79965	1.88978	2.83249	3.40391	5.4837
ENSG00000114248	6.97069	1.86301	0.610993	3.04915	0.00229493	0.0079353	6	LRRC31	4.94966	1.65508	5.22637	2.37296	6.22407	12.9643	14.6136	6.99305	20.8634	10.7292	12.4871	5.60951	2.27594	2.28536	1.14544	1.13597
ENSG00000226054	10.4596	1.52011	0.500109	3.03955	0.00236928	0.00816458	6	NA	5.58184	7.33899	5.83919	8.39639	4.39844	12.3009	22.3445	22.8933	24.5445	12.5694	17.3324	12.3693	10.5718	0	0.872508	0
ENSG00000131096	52.2701	1.53104	0.504321	3.03585	0.00239861	0.00825411	6	PYY	11.8707	7.47575	13.8619	13.7508	9.33266	34.3231	16.677	31.3978	29.2449	21.1748	47.8371	65.3615	17.7906	77.4704	254.996	183.757
ENSG00000235649	9.22735	1.72452	0.568774	3.032	0.00242938	0.00835003	6	MXRA5Y	2.29257	5.58883	4.8045	3.76225	7.05337	7.04691	16.0015	6.45891	19.2377	13.7911	14.2045	9.89454	22.9995	5.66464	3.4005	5.43625
ENSG00000288031	9.33681	1.88459	0.626535	3.00795	0.00263014	0.00894039	6	NA	3.28071	4.57182	5.74201	4.63693	7.87978	0.873796	8.1527	10.5809	14.9404	12.4584	30.9747	7.43444	14.4255	5.79613	7.93937	9.70121
ENSG00000118094	8.24799	2.76836	0.925131	2.9924	0.00276795	0.00936278	6	TREH	3.53313	4.98503	0	0.718522	0	38.009	7.48184	9.58941	18.8952	10.4559	10.5145	7.47624	2.88115	10.0417	3.19359	4.19265
ENSG00000234224	10.6964	1.59859	0.538024	2.97123	0.00296614	0.00995129	6	TMEM229A	6.79961	5.51482	1.17432	4.8069	6.25135	8.89693	6.01045	12.0403	15.742	15.7966	13.628	19.404	22.9569	16.5634	5.16347	10.3938
ENSG00000235847	11.4363	1.76008	0.597024	2.94808	0.00319753	0.0106244	6	NA	10.0505	2.74061	7.02745	1.86785	5.28155	14.9906	11.1469	21.0053	19.0075	11.5271	23.1794	8.66773	2.86051	12.3707	22.7325	8.52423
ENSG00000175426	93.0871	1.41575	0.482252	2.9357	0.00332794	0.0109837	6	PCSK1	28.7073	21.9912	35.5107	86.6219	68.9819	80.7358	57.1881	73.4885	97.7761	107.079	184.177	86.3051	75.1573	51.3792	218.778	215.517
ENSG00000124635	40.4083	1.31412	0.447745	2.93498	0.00333567	0.0110071	6	H2BC11	13.2737	18.4867	19.4637	8.06864	28.0162	25.5921	24.2196	14.618	28.7909	67.761	34.2787	52.7536	143.574	50.237	55.3339	62.0641
ENSG00000138823	180.011	1.08367	0.36929	2.93447	0.00334119	0.0110169	6	MTTP	128.176	87.9412	117.991	144.231	101.137	141.647	150.562	286.207	130.468	171.353	440.988	203.096	113.108	189.425	281.796	192.056
ENSG00000205212	16.3242	2.01807	0.688637	2.93052	0.00338391	0.0111323	6	CCDC144NL	11.5778	6.867	8.66188	0.494733	13.2922	21.5309	11.0815	11.1684	29.4205	40.5818	22.6271	16.0408	19.1844	18.8238	16.816	13.0183
ENSG00000198797	28.0539	1.58597	0.542632	2.92274	0.00346962	0.0113839	6	BRINP2	17.8366	8.18802	33.5207	5.55385	22.5219	17.2884	17.4954	28.8719	31.2913	67.0692	43.6918	22.4676	22.3171	18.6987	57.26	34.7899
ENSG00000286064	9.58577	1.95973	0.67085	2.92126	0.00348614	0.0114272	6	NA	2.39105	0.948354	1.22173	2.8475	9.79237	16.8729	15.7581	21.48	9.66128	14.0007	18.1251	11.0857	4.76484	6.47308	5.81165	12.1379
ENSG00000106236	23.3195	1.18278	0.405591	2.9162	0.00354323	0.0115814	6	NPTX2	7.59546	13.981	16.3984	14.1291	12.6762	30.77	24.361	33.5731	27.5312	20.9791	38.9941	17.1988	43.7077	29.5388	18.3441	23.3336
ENSG00000172016	13.8696	2.03959	0.702488	2.90339	0.00369152	0.0120093	6	REG3A	12.551	6.44091	5.96662	2.26151	0.877983	13.9268	8.12815	13.2087	23.5216	24.3006	18.6386	12.6262	2.18503	9.34136	38.0564	29.882
ENSG00000236090	15.5816	1.58995	0.549276	2.89462	0.00379616	0.0122895	6	NA	5.5946	4.59301	11.7343	3.73883	8.7974	17.6432	20.2404	49.4243	12.6719	18.8399	30.3091	12.4178	6.6819	11.3926	18.278	16.9479
ENSG00000133317	31.9274	1.28213	0.444306	2.8857	0.00390544	0.0125866	6	LGALS12	13.7181	15.3682	19.0199	20.0105	17.6317	39.9268	34.1714	55.4502	31.0793	49.2297	45.1111	59.9756	13.9125	18.9036	45.428	31.9016
ENSG00000248771	24.1596	1.13902	0.397484	2.86558	0.00416247	0.0133033	6	SMIM31	10.504	7.87979	16.5983	15.9453	15.834	24.1528	38.5437	36.0758	20.3255	35.8815	31.9465	22.3862	10.9384	43.0405	34.837	21.664
ENSG00000136630	138.717	1.75227	0.612254	2.86199	0.00420986	0.0134299	6	HLX	73.9757	53.6876	61.7582	30.7693	24.1598	195.423	217.562	663.154	108.259	172.752	211.899	99.9467	17.3166	25.0971	186.443	77.2673
ENSG00000186994	33.2163	1.1576	0.410304	2.82133	0.00478243	0.0149688	6	KANK3	27.0834	24.9378	8.71036	31.4238	16.8403	47.2352	26.6054	43.0269	46.1066	61.8743	36.8788	44.5813	42.248	19.8932	37.7184	16.297
ENSG00000160182	73.8981	1.28135	0.454485	2.81935	0.00481206	0.0150452	6	TFF1	47.9084	34.3411	47.3239	55.0849	21.3486	63.6892	95.7941	146.849	84.6179	82.8224	132.394	41.5223	175.507	34.9414	75.584	42.641
ENSG00000282147	6.59012	1.649	0.58665	2.81088	0.00494062	0.015372	6	FAM20C	4.69125	3.78943	3.66452	4.74173	2.6605	4.44386	4.96709	3.6873	11.7026	8.48672	16.5387	4.90528	3.76688	5.56582	8.44647	13.3838
ENSG00000234618	16.5112	1.32066	0.470154	2.80899	0.00496972	0.0154514	6	NA	1.15267	6.51075	14.48	9.38229	13.2247	20.3313	12.9649	17.4897	19.2097	25.5347	22.6476	23.5601	20.0378	18.785	13.5447	25.3232
ENSG00000136931	10.7183	1.78058	0.634077	2.80814	0.00498281	0.015481	6	NR5A1	3.93897	9.84614	5.29274	0.806499	2.25109	20.7775	26.5336	26.3931	12.8689	13.0336	12.7442	9.22547	3.85569	4.77285	7.07222	12.0808
ENSG00000118526	257.903	1.05785	0.376904	2.80669	0.00500536	0.0155317	6	TCF21	293.08	243.863	172.92	114.183	111.382	316.475	311.409	432.755	362.586	408.511	396.065	275.555	69.977	151.934	254.608	211.143
ENSG00000180929	12.0876	1.41069	0.504388	2.79683	0.00516067	0.0159362	6	GPR62	5.79287	7.3927	8.39161	2.94665	5.42249	36.8675	20.7643	24.1649	16.7014	21.3359	9.17594	9.69845	5.73271	5.8306	5.89299	7.29083
ENSG00000198885	39.3744	1.24387	0.444738	2.79685	0.00516028	0.0159362	6	ITPRIPL1	55.7457	23.7087	12.6206	15.6319	17.3288	36.7267	54.2001	32.8028	55.5272	63.8279	52.9105	43.9674	19.317	34.47	53.2044	58.0004
ENSG00000179388	15.2185	1.4319	0.515902	2.77553	0.00551116	0.0168675	6	EGR3	8.31632	9.55693	5.58396	3.60541	7.53921	13.325	13.1642	33.9032	11.9154	19.8681	23.7671	15.9628	16.1923	23.5457	12.8361	24.4141
ENSG00000184492	16.5781	1.59539	0.574859	2.77528	0.00551544	0.0168777	6	FOXD4L1	1.15604	8.3757	7.23296	13.472	12.5111	20.4929	7.95371	15.4831	18.9101	29.776	30.0879	35.3955	21.9724	19.172	5.0755	18.1828
ENSG00000106526	44.7966	1.28296	0.464883	2.75974	0.00578478	0.0175742	6	ACTR3C	10.5858	37.7449	41.24	43.7276	34.4409	58.2178	48.5173	19.6328	58.7338	62.1769	124.647	37.1532	35.2825	36.9441	23.4497	44.2518
ENSG00000101198	19.0832	1.50473	0.554693	2.71273	0.00667311	0.0198401	6	NKAIN4	10.605	10.9625	3.61883	6.81872	3.30834	15.6297	2.96434	11.0313	17.1697	20.109	19.7918	40.4584	88.2736	19.8722	15.0437	19.6746
ENSG00000215474	11.3281	1.93356	0.713278	2.71081	0.00671189	0.0199382	6	SKOR2	5.62959	3.68426	2.32825	3.95992	4.87837	3.60302	5.53284	13.5161	8.30435	25.6724	12.7518	14.5678	10.2664	7.78005	38.4391	20.336
ENSG00000172789	8.84699	1.5751	0.587152	2.68261	0.00730493	0.0214563	6	HOXC5	3.45324	2.78523	1.2033	4.79159	8.00658	7.10222	5.9896	4.55562	11.6234	10.6099	15.1131	18.2994	8.6158	8.63889	15.2327	15.5313
ENSG00000224080	6.63463	1.68117	0.63032	2.66717	0.0076492	0.0223081	6	NA	4.52594	2.75681	5.9228	2.82976	2.65137	10.5829	5.03226	12.1097	6.36365	13.7224	15.1477	1.22788	3.82824	8.63197	4.3005	6.52025
ENSG00000184258	23.8152	1.07395	0.407395	2.63614	0.00838556	0.0240938	6	NA	19.501	15.631	17.4977	20.7869	16.8396	18.2971	17.3551	24.773	43.1365	36.7618	33.9362	25.0175	38.8519	33.005	7.11414	12.5391
ENSG00000284395	10.1981	1.56953	0.598677	2.62167	0.00875001	0.0250116	6	PERCC1	3.53741	1.89135	2.42929	4.98163	6.34765	9.08363	2.93562	5.29605	17.7142	8.70362	8.08939	13.4866	15.1609	14.2313	23.9082	25.3729
ENSG00000091137	16.258	1.56522	0.59784	2.61812	0.0088416	0.0252067	6	SLC26A4	15.6958	17.6347	1.83217	9.62549	11.1832	15.3498	25.4204	16.7852	12.6611	32.5458	60.2568	9.80825	6.10633	7.6962	6.3088	11.2174
ENSG00000235370	17.3391	1.45474	0.557995	2.60708	0.00913171	0.0258672	6	NA	12.5786	10.9073	10.8208	8.42761	4.7409	27.6064	22.1455	40.9163	59.3742	15.1787	17.9887	8.73145	9.2979	14.1902	10.5189	4.00158
ENSG00000043355	234.568	1.01279	0.390302	2.59488	0.00946227	0.0266972	6	ZIC2	234.875	174.626	150.8	109.602	115.596	433.252	381.958	336.697	292.815	393.7	264.51	312.956	62.7855	108.861	152.171	227.877
ENSG00000284292	28.9015	2.04798	0.790429	2.59097	0.00957049	0.026929	6	NA	16.7755	7.90559	30.7245	5.37531	4.01426	10.4745	73.9654	6.04607	55.3793	60.891	43.9231	20.7386	43.4226	30.7624	8.31582	43.7102
ENSG00000188730	12.4131	1.18312	0.457293	2.58722	0.00967544	0.0271712	6	VWC2	10.9489	9.12627	5.71165	2.81762	8.8071	10.4991	8.12871	8.52876	16.0165	17.8122	17.0974	23.3132	14.5135	19.5198	13.1953	12.5737
ENSG00000261024	13.7713	1.09492	0.423874	2.58313	0.00979095	0.0274465	6	GS1-279B7.1	11.3949	12.0307	8.94832	8.54935	9.33681	23.092	13.3125	21.5765	19.2261	22.8455	22.2956	14.8389	4.81917	10.7548	6.06332	11.2567
ENSG00000248144	8.59043	1.90917	0.744876	2.56307	0.0103751	0.0288591	6	ADH1C	1.81529	2.16384	4.75842	1.50838	10.5227	5.67776	2.88722	2.27453	14.4902	12.5074	15.1886	27.8529	6.13079	15.4331	6.72937	7.50626
ENSG00000143340	10.1298	1.55411	0.607244	2.55928	0.0104889	0.0291357	6	FAM163A	4.65119	0.932793	6.06653	4.75674	7.11122	17.7469	22.8857	24.8183	6.33534	10.6164	24.587	6.09621	2.85072	8.51712	5.92728	8.17789
ENSG00000140280	9.67528	1.3372	0.522544	2.55901	0.0104971	0.0291467	6	LYSMD2	6.39808	2.45627	6.50797	10.1628	2.84227	7.22529	7.22705	3.46839	13.5313	17.0281	11.7318	14.3436	16.6052	12.1185	12.596	10.5619
ENSG00000281618	49.6234	6.25129	2.44991	2.55163	0.0107219	0.0296851	6	IFITM10	2.05424	0	0	2.68744	1.88304	5.68312	9.12533	0	7.39817	8.25871	300.143	326.235	0	130.506	0	0
ENSG00000047457	902.191	1.75635	0.702364	2.50062	0.0123976	0.0335868	6	CP	866.128	401.428	631.613	352.81	139.606	959.034	1439.68	2389.48	1395.52	1507.33	1944.01	537.985	99.8691	145.784	1186.11	438.682
ENSG00000183486	42.9544	1.0814	0.433468	2.49476	0.0126043	0.0340665	6	MX2	18.1112	32.7108	51.4584	28.4151	30.6816	53.8819	29.0404	42.994	86.1472	47.3298	68.6317	84.2409	26.5697	15.8239	37.6069	33.6267
ENSG00000084734	15.4256	1.35815	0.546803	2.4838	0.0129989	0.0349907	6	GCKR	5.3128	12.4671	8.54911	11.5687	3.56562	19.5768	9.98075	29.6619	21.2594	31.2431	11.5461	13.9977	25.4076	14.9528	14.8356	12.8841
ENSG00000220494	6.80879	1.76961	0.715769	2.47231	0.0134242	0.0358882	6	YAP1P1	2.31954	3.73441	4.84371	0	0.886393	18.6214	15.8843	19.2026	9.59061	5.30763	8.27862	4.93781	3.82907	1.88988	4.21366	5.40088
ENSG00000275867	19.8778	2.2681	0.917632	2.47168	0.0134478	0.0359247	6	KANSL1	12.9886	10.705	21.3583	15.4716	3.64049	13.803	5.86778	9.41166	182.849	11.83	7.69243	0	3.18273	2.37885	12.9569	3.90881
ENSG00000149781	30.2552	1.398	0.566991	2.46565	0.0136767	0.036457	6	FERMT3	10.4352	13.4284	13.5598	12.962	10.1073	49.6111	70.6914	75.7572	28.1193	44.8303	22.9122	47.9607	9.0957	30.1886	8.03296	36.3914
ENSG00000171786	11.9068	1.36163	0.5538	2.45871	0.0139438	0.037049	6	NHLH1	0	4.65819	4.80743	4.72892	10.6395	21.1758	18.0058	24.0645	17.057	9.50897	12.8582	15.8549	15.3622	13.352	11.0803	7.35532
ENSG00000259169	11.6321	6.55859	2.67058	2.45587	0.0140546	0.037286	6	GNRHR2P1	0	0	0	0	0	50.7579	20.0727	23.4475	0	32.3166	19.9778	0	39.541	0	0	0
ENSG00000104760	6.96766	1.50337	0.617991	2.43268	0.0149876	0.0394187	6	FGL1	3.63927	8.08742	4.01892	1.03097	5.333	5.35579	7.80057	10.6877	14.8766	9.47508	13.9142	6.8476	5.7498	6.0101	6.20654	2.44909
ENSG00000130383	7.52479	2.96657	1.23877	2.39477	0.0166309	0.0431722	6	FUT5	0	0	0	4.87298	8.72669	2.60517	11.0514	19.3664	22.7477	16.2246	26.3818	0	4.83345	0	0.852813	2.73365
ENSG00000214110	28.8863	1.23585	0.518386	2.38403	0.0171243	0.0442469	6	NA	32.4354	17.4266	24.7178	10.2771	14.9533	27.3672	32.3714	56.9671	36.9558	34.543	68.748	38.5785	12.4185	6.65047	25.2273	22.5432
ENSG00000169297	21.3985	1.69879	0.713122	2.38219	0.0172101	0.0444289	6	NR0B1	32.3773	5.58619	4.48244	4.36696	7.39592	12.7549	12.655	42.4766	47.4888	15.9512	26.6867	20.0196	69.1524	17.2904	7.62236	16.0697
ENSG00000262102	68.6336	1.59422	0.671496	2.37414	0.01759	0.0452606	6	DSEL	0	31.0638	48.3414	15.8682	48.2837	128.706	92.266	157.31	95.649	54.1037	110.775	76.3776	126.624	65.6483	19.2659	27.8549
ENSG00000164849	24.8329	1.03837	0.4388	2.36639	0.0179624	0.0460884	6	GPR146	14.6343	7.81328	20.4671	25.3278	22.4654	30.0985	31.1156	16.7325	26.6193	48.2544	36.0333	34.8362	12.5226	22.1323	24.4847	23.7883
ENSG00000122877	12.1013	1.87839	0.795321	2.3618	0.0181863	0.0465453	6	EGR2	9.77846	0.740182	3.80672	9.14802	1.40302	24.6907	14.925	46.4709	5.95128	13.4076	24.529	5.82683	2.28193	9.03071	5.40176	16.2286
ENSG00000133067	7.13545	1.67634	0.711844	2.35493	0.018526	0.0472886	6	LGR6	2.44729	1.96612	8.93936	5.24785	3.41916	5.45066	13.2621	7.8091	7.92889	7.32424	23.3918	11.4634	6.6125	4.97671	2.60802	1.31996
ENSG00000170498	8.18409	1.95004	0.828197	2.35457	0.0185444	0.0473166	6	KISS1	0	1.90328	2.42146	5.8543	5.3793	11.6838	3.94771	16.1459	23.2972	6.42949	7.00124	6.14275	17.2939	12.3787	7.52237	3.54396
ENSG00000267795	10.745	1.18281	0.5037	2.34824	0.0188622	0.0479413	6	SMIM22	12.0715	3.85362	4.45022	6.21014	4.39164	5.50067	6.12576	7.83675	9.59501	18.0365	12.4774	20.902	14.9776	16.0095	14.8906	14.5917
ENSG00000090402	29.4251	1.28589	0.547943	2.34675	0.0189378	0.048112	6	SI	15.9883	7.93561	17.8684	29.5786	27.884	19.3652	18.5806	10.0437	36.1339	84.5374	26.9164	43.1899	61.3129	45.2104	12.6012	13.6546

## Sheet: 6h Down
Gene	baseMean	log2FoldChange	lfcSE	stat	pvalue	padj	time	symbol	untr0_1	untr0_2	untr0_3	untr24_1	untr24_2	latB3_1	latB3_2	latB3_3	latB6_1	latB6_2	latB6_3	latB12_1	latB12_2	latB24_1	latB24_2	latB24_3
ENSG00000114019	4727.97	-1.95939	0.0583355	-33.5884	2.48046e-247	4.28326e-243	6	AMOTL2	8233.58	8569.1	8354.57	8273.97	9081.34	3121.67	2882.9	2883.2	2198.05	2104.1	2258.51	1979.77	1931.99	4666.28	4207.57	4900.97
ENSG00000125968	971.669	-4.87853	0.186555	-26.1507	9.68428e-151	5.57427e-147	6	ID1	3456.36	3026.54	2450.76	2572.03	2745.24	143.949	179.953	125.743	110.185	89.9622	90.4204	101.296	122.391	142.534	74.8725	114.484
ENSG00000117318	1961.64	-3.89502	0.155696	-25.0169	4.00727e-138	1.38395e-134	6	ID3	6425.12	5695.39	4548.37	4357.77	4772.33	427.026	323.725	311.782	366.472	337.07	336.793	633.318	947.872	612.627	626.267	664.353
ENSG00000148677	2932.14	-4.72035	0.230529	-20.4762	3.51142e-93	5.51229e-90	6	ANKRD1	7339.37	8046.9	7725.53	9003.52	9971.18	716.379	754.389	545.572	317.708	328.649	311.532	135.353	183.125	687.802	249.966	597.295
ENSG00000253304	630.406	-2.15553	0.113326	-19.0205	1.15278e-80	1.42187e-77	6	TMEM200B	1319.06	1280.9	1137.15	1029.81	1078.26	485.524	530.029	467.179	303.881	249.446	232.702	301.244	322.585	424.171	470.172	454.388
ENSG00000163545	707.975	-2.39008	0.13812	-17.3044	4.36068e-67	3.13751e-64	6	NUAK2	1372.91	1581.06	1488.22	1429.46	1492.95	348.069	315.249	305.062	321.418	245.68	275.881	271.328	329.008	610.383	387.891	553.033
ENSG00000115525	743.249	-1.86559	0.108515	-17.192	3.05022e-66	1.95079e-63	6	ST3GAL5	1407.66	1366.07	1255.71	1223.72	1343.89	608.817	581.597	462.584	375.699	365.399	344.932	394.254	510.519	567.957	508.36	574.811
ENSG00000118523	1721.47	-5.71785	0.341179	-16.7591	4.86084e-63	2.89438e-60	6	CCN2	4733.69	4901.45	4962.07	4655.51	5222.62	263.135	293.03	231.712	104.422	88.4517	86.0854	67.3445	113.519	955.859	232.205	632.389
ENSG00000142871	927.89	-4.71646	0.293147	-16.0891	3.04396e-58	1.42062e-55	6	CCN1	2176.94	2284.78	2254.02	2314.87	2577.2	148.238	156.712	112.771	88.5712	91.2328	85.0757	129.641	250.668	1096.06	314.082	765.374
ENSG00000111057	25725	-1.07304	0.070111	-15.3048	7.09845e-53	2.45152e-50	6	KRT18	41435.2	39968.9	38081.9	37483.7	41166.3	28613.4	29942.7	24304.5	17923.6	19148	19436	11111	10062.6	18510.9	16672.4	17738.1
ENSG00000162600	386.115	-1.80963	0.121247	-14.9251	2.26403e-50	7.10822e-48	6	OMA1	511.915	580.23	569.406	597.363	556.48	253.858	321.511	336.135	174.517	153.666	154.008	334.585	418.205	397.986	435.095	382.874
ENSG00000144283	2528.58	-1.11466	0.0754609	-14.7714	2.241e-49	6.67201e-47	6	PKP4	3542.59	4114.6	3644.98	3923.52	4097.89	2963.48	2639.25	2852.71	1790.87	1838.32	1726.55	1229.72	1147.31	1775.63	1470.98	1698.93
ENSG00000275342	1515.38	-1.25552	0.0851565	-14.7437	3.37875e-49	9.88885e-47	6	PRAG1	2417.51	2415.55	2177.36	2071.48	2251.15	1568.62	1539.31	1481.45	892.685	929.375	1027.11	854.104	1033.99	1258.83	1076.04	1251.5
ENSG00000182795	1411.74	-1.62871	0.110907	-14.6853	8.00917e-49	2.23068e-46	6	C1orf116	2280.27	2087.56	2099.95	2535.14	2699.13	1049.81	1102.98	907.69	831.764	707.338	731.858	787.868	933.806	1321.97	1355.92	1154.8
ENSG00000134323	518.967	-1.78834	0.122768	-14.5669	4.56376e-48	1.19405e-45	6	MYCN	970.377	915.386	911.056	896.994	1098.83	217.101	228.892	154.519	276.513	259.49	297.139	324.458	384.768	469.882	475.147	422.92
ENSG00000108691	263.925	-2.86958	0.197176	-14.5534	5.55881e-48	1.43268e-45	6	CCL2	605.231	578.607	539.179	422.384	511.161	102.78	134.264	114.89	72.0357	80.888	64.7141	109.57	79.0819	248.82	215.083	344.107
ENSG00000127084	191.894	-1.94497	0.134091	-14.5048	1.12896e-47	2.82533e-45	6	FGD3	339.246	333.991	383.063	382.981	345.781	142.933	131.21	117.665	82.9197	89.9568	107.946	116.033	124.351	127.085	117.184	127.964
ENSG00000145348	1116.99	-1.25275	0.0879993	-14.2359	5.48769e-46	1.28056e-43	6	TBCK	1190.53	1364.49	1429.35	1435.11	1340.16	1030.66	995.301	1164.03	517.857	570.807	614.496	1097.42	1266.62	1267.77	1287.69	1299.48
ENSG00000157570	4228.5	-1.08986	0.0772109	-14.1154	3.05424e-45	6.93955e-43	6	TSPAN18	5884.02	5742.53	5359.02	4908.14	5498.44	4796.2	5011.06	4254.83	2654.11	2478.14	2589.12	3439.19	3216.98	3561.08	4064.55	4198.56
ENSG00000095637	1412.07	-1.36367	0.100403	-13.582	5.1219e-42	1.04053e-39	6	SORBS1	1669.63	1724.59	1868.66	1866.7	1715.63	1528.63	1781.73	1703.61	726.422	716.565	619.23	1185.77	960.956	1305.82	1671.77	1547.49
ENSG00000035403	6973.16	-1.18801	0.0883551	-13.4459	3.25478e-41	5.9791e-39	6	VCL	10199.9	10503.5	9849.41	10062.7	10548.1	6886.9	7083.7	6307.79	4439.59	4506.36	4528.22	3990.83	3414.07	7192.13	5254.96	6802.31
ENSG00000153071	1189.94	-1.7152	0.128425	-13.3557	1.09762e-40	1.93405e-38	6	DAB2	1871.66	1780.21	1774.31	2040.11	1796.6	995.106	1221.41	911.253	561.056	619.84	512.072	661.581	815.341	950.762	1162.92	1364.78
ENSG00000277639	281.897	-2.07491	0.161126	-12.8775	6.02548e-38	9.20778e-36	6	LOC105371267	536.624	537.501	525.043	401.661	446.979	146.163	164.908	118.953	129.144	111.189	107.281	259.721	316.675	259.03	249.28	200.197
ENSG00000101096	366.171	-1.39223	0.108189	-12.8686	6.76595e-38	1.01595e-35	6	NFATC2	515.719	625.863	540.451	658.92	644.227	316.656	279.506	298.967	240.582	222.237	220.561	237.2	230.191	285.964	274.088	267.597
ENSG00000165495	655.729	-1.32087	0.103115	-12.8097	1.44763e-37	2.11844e-35	6	PKNOX2	967.353	840.839	886.363	806.928	891.118	629.354	755.151	720.85	366.155	338.032	350.372	539.373	691.35	531.75	590.073	586.597
ENSG00000095015	2151.97	-1.17667	0.0918667	-12.8085	1.47027e-37	2.13349e-35	6	MAP3K1	3219.71	3153.87	3242.39	3418.21	3780.83	1513.64	1685.47	1385.81	1553.21	1482.05	1428.22	1411.79	1651.85	1999.8	1623.59	1881.06
ENSG00000144227	258.966	-2.71234	0.213742	-12.6898	6.73993e-37	9.61861e-35	6	NXPH2	503.728	480.772	544.622	670.038	808.849	150.688	170.423	127.349	94.5772	95.6784	85.1486	68.8772	68.9818	122.347	73.3131	78.0588
ENSG00000164236	1542.56	-2.75396	0.218774	-12.5882	2.45356e-36	3.44456e-34	6	ANKRD33B	3040.46	3197.15	3174.03	3123.41	3638.9	937.734	972.252	654.833	526.342	504.873	407.094	444.836	913.316	1363.5	723.642	1058.64
ENSG00000158715	212.287	-1.81227	0.14434	-12.5555	3.70625e-36	5.16125e-34	6	SLC45A3	322.81	336.591	358.453	339.171	408.301	130.869	157.93	134.998	104.743	84.9236	112.219	127.556	119.587	196.717	214.823	246.896
ENSG00000265972	1228.84	-3.77555	0.301034	-12.5419	4.40154e-36	6.08046e-34	6	TXNIP	2791.42	2632.7	2578.24	2530.84	2544.98	112.05	136.165	230.239	200.743	188.442	183.757	377.04	1064.9	847.466	2026.9	1215.57
ENSG00000115415	8206.68	-1.3694	0.111659	-12.2641	1.41146e-34	1.83256e-32	6	STAT1	12866.7	12353.6	12459.8	12390.7	12975.7	9242.73	9493.85	7998.78	4763.92	5035.07	4842.48	3733.65	6011.85	5858.45	5439.86	5839.74
ENSG00000137193	447.466	-1.56416	0.12877	-12.147	5.95385e-34	7.45007e-32	6	PIM1	740.543	785.188	741.946	794.203	795.575	293.74	290.983	249.893	254.199	238.728	291.633	230.355	197.883	365.006	365.539	524.038
ENSG00000174502	239.196	-2.09542	0.174735	-11.992	3.91523e-33	4.66263e-31	6	SLC26A9	333.88	422.803	319.661	339.96	349.868	180.174	169.577	232.213	82.4396	84.3107	81.348	90.4039	101.749	289.814	430.035	318.903
ENSG00000198919	1259.1	-1.06801	0.0912943	-11.6985	1.29735e-31	1.38288e-29	6	DZIP3	1651.08	1557	1431.85	1660.98	1641.32	1295.81	1390.64	1456.46	683.811	783.936	806.811	965.15	1177.76	1105.97	1221.66	1315.34
ENSG00000153140	485.891	-1.13485	0.0974093	-11.6503	2.28551e-31	2.37749e-29	6	CETN3	677.961	673.3	707.544	692.731	678.655	267.731	336.822	343.892	305.596	351.325	280.268	403.426	421.468	507.768	547.153	578.609
ENSG00000285265	842.962	-2.31871	0.202343	-11.4593	2.11151e-30	2.09549e-28	6	NA	1772	1132.32	1767.44	1831.75	1708.32	487.399	504.39	397.556	408.5	302.481	278.087	316.601	559.765	754.083	713.843	552.846
ENSG00000276787	390.979	-1.02178	0.0896078	-11.4028	4.04932e-30	3.90635e-28	6	FAN1	441.783	474.624	454.775	425.382	451.564	395.032	341.497	374.429	212.772	213.634	238.954	470.637	453.515	449.241	424.232	433.592
ENSG00000171617	12789.1	-1.40881	0.12539	-11.2354	2.73152e-29	2.54962e-27	6	ENC1	18847.8	22617.1	21296.4	22903.5	22918.5	9551.8	9380.37	7622.98	8477.76	8264.1	7795.27	6914.49	7963.61	11879	7561.88	10630.3
ENSG00000170915	631.546	-1.17137	0.104303	-11.2305	2.88766e-29	2.68087e-27	6	PAQR8	1035.55	893.263	916.991	799.787	918.584	349.679	384.406	364.244	434.274	403.389	376.855	527.657	669.883	719.304	677.159	633.708
ENSG00000115042	508.916	-1.04433	0.0936105	-11.1561	6.68341e-29	6.07417e-27	6	FAHD2A	679.585	704.298	771.167	730.897	611.224	493.851	484.873	479.981	317.97	384.165	314.193	469.586	453.984	404.363	420.533	421.992
ENSG00000151474	2624	-1.12819	0.1019	-11.0715	1.72502e-28	1.52757e-26	6	FRMD4A	3980.95	4022.14	3739.59	4673.14	4036.61	2022.35	1890.6	1631.14	1791.12	2069.53	1754.56	2310.38	2947.62	1648.86	1818.59	1646.9
ENSG00000144824	3090.87	-1.14519	0.104457	-10.9633	5.73496e-28	4.85448e-26	6	PHLDB2	3993.29	4194.63	4196.92	4936.33	5007.75	3399.75	3900.78	3065.67	2075.32	2038.33	1944.27	1757	2264.51	2241.4	2132.81	2305.13
ENSG00000117643	940.649	-2.01	0.183744	-10.9391	7.49411e-28	6.25161e-26	6	MAN1C1	2403.93	2000.57	1910.99	1230.21	1325.2	913.293	882.295	763.669	457.003	430.116	433.422	511.47	457.499	477.788	451.535	401.407
ENSG00000205683	283.989	-2.51411	0.231291	-10.8699	1.60301e-27	1.3057e-25	6	DPF3	391.851	628.721	573.479	528.07	551.419	316.403	347.82	219.577	89.0665	130.523	65.3019	87.0787	126.62	186.461	150.96	150.475
ENSG00000112812	334.941	-1.02164	0.094162	-10.8498	1.99897e-27	1.613e-25	6	PRSS16	491.812	425.405	448.3	438.153	475.966	339.11	306.571	325.718	227.19	224.936	220.388	328.497	308.54	279.678	272.487	246.303
ENSG00000109790	2106.17	-1.00748	0.0930134	-10.8316	2.43932e-27	1.94111e-25	6	KLHL5	3119.28	2912.96	3072.63	3104.29	3365.93	2537.58	2648.12	2154.21	1603.12	1614.01	1430.87	981.318	1256.82	1347.91	1190.41	1359.31
ENSG00000227124	281.698	-1.05971	0.0980247	-10.8107	3.0648e-27	2.40559e-25	6	ZNF717	383.346	357.131	380.72	370.222	410.646	261.153	272.691	247.323	188.242	180.228	178.441	273.662	265.958	245.509	264.124	227.773
ENSG00000129474	2700.6	-1.16403	0.107715	-10.8066	3.20484e-27	2.50413e-25	6	AJUBA	3761.63	4219.48	4190.21	4690.92	4657.82	2127.61	1723.39	1885.48	1771.63	2010.74	1981.32	1581.59	1617.66	2742.12	1984.2	2263.85
ENSG00000068078	7010.57	-1.20699	0.111942	-10.7823	4.17098e-27	3.21537e-25	6	FGFR3	10135	12554.5	12272.3	12931.9	11062.9	6851.09	6710.09	5386.7	5602.57	5371.06	4349.06	4905.8	4124.77	3297.93	3535.03	3078.46
ENSG00000033122	969.066	-1.46791	0.136633	-10.7434	6.36645e-27	4.80069e-25	6	LRRC7	1337.04	1543.8	1571.51	1695.48	1576.75	1488.23	1398.84	1076.08	587.876	573.285	514.461	492.649	647.19	398.378	279.016	324.469
ENSG00000196782	1970.13	-1.08683	0.10135	-10.7235	7.89921e-27	5.90492e-25	6	MAML3	1989.75	1886	1933.27	1779.41	1843.97	2224.59	2400.55	2538.86	890.972	881.537	891.332	2097.48	2464.71	2091.29	2965.79	2642.61
ENSG00000138378	291.793	-1.39316	0.129974	-10.7187	8.31374e-27	6.13511e-25	6	STAT4	466.685	419.902	466.98	467.831	439.646	323.02	362.838	343.364	184.619	177.945	153.958	141.038	209.313	162.76	153.406	195.376
ENSG00000139793	2117.15	-1.0514	0.0981802	-10.7089	9.24828e-27	6.76692e-25	6	MBNL2	3136.92	2919.56	2755.83	3057.15	3358.8	2143.45	2297.49	1810.2	1502.25	1564.9	1340.82	1402.77	1369.7	1928.41	1522.22	1763.93
ENSG00000169964	289.593	-1.297	0.122586	-10.5803	3.67746e-26	2.55029e-24	6	TMEM42	449.219	434.466	383.904	411.413	410.824	299.428	293.677	320.503	176.984	179.82	152.438	266.142	209.771	181.568	244.087	219.243
ENSG00000187260	769.573	-1.32424	0.125245	-10.5732	3.96884e-26	2.74136e-24	6	WDR86	1061.99	1275.45	1226.68	1350.04	1275.67	768.95	684.454	552.382	521.445	494.429	467.286	680.522	506.735	461.383	525.284	460.458
ENSG00000187079	3553.04	-1.0646	0.101992	-10.4381	1.66099e-25	1.10315e-23	6	TEAD1	4853.89	4295.4	4265.02	4821.5	4822.5	3877.12	4244.19	3474.87	2234.51	2324.64	2055.22	2570.07	3378.37	3478.67	2832.17	3320.52
ENSG00000150457	1091.81	-1.19257	0.114588	-10.4075	2.29164e-25	1.51617e-23	6	LATS2	1732.61	1611.01	1617.3	1563.97	1806.69	905.909	884.459	720.544	714.436	744.495	728.318	525.383	622.569	1302.01	908.422	1080.84
ENSG00000143624	1085.1	-1.01259	0.0974242	-10.3937	2.64972e-25	1.73975e-23	6	INTS3	1292.18	1444.07	1490.89	1678.65	1258.09	1187.38	978.429	1132.67	716.412	705.042	709.111	951.302	883.596	961.358	987.38	985.079
ENSG00000134897	464.186	-1.43242	0.138813	-10.3191	5.77657e-25	3.69444e-23	6	BIVM	681.612	789.918	660.485	695.853	720.924	347.321	258.981	268.635	236.831	271.253	281.957	328.683	477.638	436.602	520.977	449.301
ENSG00000071282	1302.38	-1.07319	0.104275	-10.2919	7.66121e-25	4.82824e-23	6	LMCD1	1936.72	2062.3	1813.94	1641.46	1950.6	1318.83	1319.51	1245.25	836.165	836.896	1010.9	737.631	793.102	1060.2	978.089	1296.55
ENSG00000159200	853.406	-1.43428	0.140253	-10.2264	1.50971e-24	9.24456e-23	6	RCAN1	1262.94	1215.05	1324.62	1253.05	1484.2	741.64	792.946	673.064	494.309	501.851	455.871	385.482	665.2	813.526	724.458	866.28
ENSG00000036672	127.012	-2.47702	0.243315	-10.1803	2.42771e-24	1.46068e-22	6	USP2	221.791	262.386	275.167	270.64	219.249	51.5542	55.565	70.9909	38.9237	52.4007	43.8489	62.5054	86.4699	70.051	145.404	105.25
ENSG00000243749	338.171	-1.03744	0.101998	-10.1713	2.66453e-24	1.58114e-22	6	TMEM35B	467.169	454.853	425.667	425.783	457.216	303.437	344.445	339.739	239.794	219.515	191.894	270.374	274.369	298.368	360.048	338.058
ENSG00000134253	382.19	-2.13008	0.210296	-10.1289	4.11094e-24	2.40636e-22	6	TRIM45	514.936	784.568	607.631	890.628	880.077	262.101	297.793	208.252	173.851	180.883	149.313	307.047	218.308	182.627	266.269	190.75
ENSG00000151718	4198.29	-1.2468	0.123362	-10.1068	5.15217e-24	2.96559e-22	6	WWC2	5582.05	6064.25	6053.98	6844.65	7414.7	5275.47	5496.05	4900.7	2424.58	2852.09	2805.67	1580.37	1999.72	2902.65	2095.47	2880.29
ENSG00000138772	3458.69	-1.60492	0.159105	-10.0872	6.29499e-24	3.5994e-22	6	ANXA3	5122.6	5393.77	5624.9	6324.7	6821.73	3978.03	4307.84	3148.63	1973.77	1974.75	1828.72	1187.47	813.584	2785.73	1709.95	2342.87
ENSG00000172201	1390.99	-1.37088	0.137635	-9.96024	2.27518e-23	1.26327e-21	6	ID4	2861.81	2602.41	2582.6	2071.83	2196.34	968.848	1021	835.218	1094.59	961.885	799.358	942.157	853.958	930.582	670.004	863.253
ENSG00000003400	456.412	-1.31326	0.131965	-9.95155	2.48279e-23	1.37413e-21	6	CASP10	517.972	612.165	706.759	566.957	604.346	508.295	534.725	476.24	219.926	237.539	269.563	344.714	299.386	383.389	502.175	518.448
ENSG00000140450	964.895	-2.21789	0.22338	-9.92876	3.12122e-23	1.71647e-21	6	ARRDC4	1781.91	1646.92	1603.86	1553.8	1643.44	389.68	403.831	470.343	339.343	381.738	340.253	475.781	1100.66	799.675	1507.81	999.277
ENSG00000221869	286	-2.06203	0.207819	-9.92226	3.33138e-23	1.81986e-21	6	CEBPD	519.211	502.138	612.004	589.024	669.194	122.409	203.114	158.636	177.074	115.18	122.803	118.512	139.479	230.578	140.769	155.873
ENSG00000281076	283.332	-1.80596	0.182016	-9.92197	3.34083e-23	1.81986e-21	6	NA	549.035	601.838	475.391	643.375	511.633	284.893	237.657	202.373	157.502	195.157	126.584	195.094	126.153	77.8652	67.6144	81.1529
ENSG00000163739	154.163	-2.48355	0.252362	-9.84119	7.48181e-23	3.99987e-21	6	CXCL1	223.807	249.701	242.688	295.545	333.973	68.6684	68.5267	41.5927	57.8493	41.0713	45.9343	73.0146	132.329	222.303	156.139	213.463
ENSG00000110237	2263.15	-1.19262	0.122329	-9.74935	1.85651e-22	9.59829e-21	6	ARHGEF17	3290.7	4041.65	3855.28	3711.1	3146.54	1970.33	1380.49	1275.11	1608.96	1554.62	1572.53	1949.97	1916.26	1677.09	1603.93	1655.83
ENSG00000100650	7957.92	-1.02424	0.10545	-9.71302	2.65362e-22	1.35973e-20	6	SRSF5	10170.4	11107.1	11203.6	11144.3	9419.5	8792.89	7780.54	9542.03	5474.98	5301.13	4871.38	7819.61	5525.62	6218.44	6126.75	6828.52
ENSG00000268350	672.637	-1.36291	0.140658	-9.68952	3.34106e-22	1.70187e-20	6	FAM156A	827.919	1304.93	1056.61	1121.77	929.011	754.811	577.684	762.515	396.531	394.45	433.193	399.613	402.01	444.922	498.513	457.708
ENSG00000125845	3434.81	-1.64052	0.171657	-9.55697	1.21259e-21	5.84887e-20	6	BMP2	6023.07	5838.69	5945.66	5882.91	6749.23	2597.89	2483.15	2537.69	1972.78	1958.95	1926.24	1502.02	2138.81	3260.36	1540.48	2599.05
ENSG00000138496	278.793	-1.28928	0.135555	-9.51111	1.88634e-21	8.99815e-20	6	PARP9	436.325	411.045	440.327	432.985	432.918	204.648	278.819	221.724	177.095	153.24	199.038	176.176	142.135	216.376	283.576	254.259
ENSG00000165138	1115.77	-1.02115	0.107828	-9.47025	2.79175e-21	1.3244e-19	6	ANKS6	1596.59	1724.07	1264.94	1488.88	1244.22	966.129	860.4	975.513	708.237	738.848	715.021	998.566	1115.42	1159.24	1214.25	1082.05
ENSG00000162614	208.39	-2.38952	0.252381	-9.4679	2.8553e-21	1.35083e-19	6	NEXN	211.843	247.279	347.541	377.206	357.601	132.814	206.223	117.546	61.9101	52.8116	61.6838	139.062	166.434	347.782	228.276	278.222
ENSG00000165171	173.259	-1.33664	0.141968	-9.41508	4.72726e-21	2.20028e-19	6	METTL27	259.976	282.521	257.818	290.679	273.026	164.502	148.859	135.273	111.718	116.418	95.7858	123.585	102.058	138.808	157.412	113.699
ENSG00000101665	211.753	-1.86798	0.19889	-9.39201	5.88666e-21	2.69631e-19	6	SMAD7	526.885	410.747	343.157	409.969	429.334	115.528	74.9955	86.2543	135.26	91.3661	122.086	104.257	125.555	162.847	143.728	106.075
ENSG00000138639	225.379	-2.03222	0.216746	-9.376	6.852e-21	3.09739e-19	6	ARHGAP24	324.45	368.401	391.423	487.536	525.231	176.11	186.867	121.861	105.236	108.607	93.6886	91.674	79.2429	223.643	139.89	182.196
ENSG00000072195	337.869	-1.38915	0.148356	-9.36363	7.70422e-21	3.47354e-19	6	SPEG	383.12	550.393	537.671	591.123	452.948	304.279	269.945	300.595	202.677	176.555	197.459	249.146	302.033	312.522	265.348	310.086
ENSG00000263155	406.167	-1.22302	0.130647	-9.36125	7.87979e-21	3.54344e-19	6	MYZAP	643.347	631.991	568.711	657.083	643.181	224.578	288.436	228.785	311.313	269.889	227.955	400.39	288.35	347.532	385.448	381.679
ENSG00000091436	1087.17	-1.55502	0.166282	-9.35167	8.62748e-21	3.85957e-19	6	MAP3K20	1745.48	1538.57	2073.15	1574.95	2074.13	982.616	1117.03	740.872	735.331	533.255	571.937	466.359	658.204	966.564	798.956	817.388
ENSG00000008086	2080.23	-1.07427	0.114951	-9.3455	9.14601e-21	4.08096e-19	6	CDKL5	2862.44	2692.71	2873.54	3210.61	3429.29	2255.14	2139.38	2253.15	1209.56	1441.84	1647.69	1267.51	1118.27	1866.63	1613.03	1402.91
ENSG00000173567	129.594	-1.66522	0.178311	-9.33888	9.73541e-21	4.29951e-19	6	ADGRF3	212.758	248.956	218.999	235.117	223.376	191.589	119.853	150.381	68.7583	70.3063	76.8301	57.5424	85.3045	37.578	37.8973	38.2556
ENSG00000173209	2796.11	-1.68848	0.181566	-9.29955	1.41039e-20	6.10391e-19	6	AHSA2P	3538.13	5913.28	5136.25	6204.99	4120.97	3491.48	2334.42	3076.82	1551.33	1765.44	1320.74	1649.38	1297.39	1068.53	1247.62	1021.03
ENSG00000140416	9341.14	-1.33306	0.144101	-9.25093	2.22552e-20	9.41918e-19	6	TPM1	11686.7	13911	14036.2	17127.2	17669.7	9104.4	10284.8	7190.76	6419.49	5663.66	5643.45	5123.02	5969.01	6949.4	5486.07	7193.49
ENSG00000020577	840.898	-2.1734	0.235446	-9.23101	2.68085e-20	1.12089e-18	6	SAMD4A	1195.07	1424.61	1281.28	1674.75	1860.67	967.503	1129.7	764.556	337.889	360.068	291.135	146.72	235.669	831.009	365.138	588.607
ENSG00000184384	481.104	-1.89397	0.205978	-9.19499	3.75026e-20	1.53823e-18	6	MAML2	770.036	632.254	681.753	643.505	675.993	583.812	643.03	593.693	212.825	182.665	153.802	209.285	504.637	406.717	430.641	373.018
ENSG00000132424	5126.34	-1.27123	0.139234	-9.13018	6.83836e-20	2.74616e-18	6	PNISR	6162.99	8857.28	8055	9842.82	7034.01	5109.82	4220.18	5239.89	3297.66	3655.13	2978.2	4180.88	3238.15	3377.46	3557.16	3214.86
ENSG00000234420	414.833	-1.0626	0.116428	-9.12666	7.0645e-20	2.83039e-18	6	ZNF37BP	467.86	592.398	588.853	566.563	529.678	311.649	258.07	334.649	230.914	292.106	266.544	439.52	439.558	465.843	433.297	419.828
ENSG00000135074	2397.8	-1.00122	0.110858	-9.03157	1.69227e-19	6.61136e-18	6	ADAM19	3694.14	3473.63	3336.01	2543.48	3157.46	2479.83	2519.12	2050	1658.04	1679.18	1518.62	2059.1	1862.74	2152.62	1959.73	2221.1
ENSG00000115423	183.598	-1.75478	0.19439	-9.0271	1.76275e-19	6.86733e-18	6	DNAH6	170.041	283.482	261.166	255.271	237.417	291.751	215.972	235.266	59.1551	73.3199	82.9278	147.162	163.943	141.923	146.101	172.673
ENSG00000184731	478.303	-1.29012	0.143653	-8.98082	2.68755e-19	1.02902e-17	6	FAM110C	802.523	637.647	803.674	815.951	753.947	344.737	257.096	253.564	269.428	333.796	333.934	348.597	299.359	389.299	479.161	530.127
ENSG00000180914	768.35	-1.60535	0.178955	-8.97067	2.94724e-19	1.11852e-17	6	OXTR	1159.51	1217.24	1194.65	1356.04	1511.65	940.857	1089.16	1221.14	383.674	421.433	465.297	272.658	341.521	149.429	303.529	265.809
ENSG00000176454	536.334	-1.07291	0.119613	-8.96983	2.96961e-19	1.12455e-17	6	LPCAT4	708.726	801.708	727.044	929.214	681.66	515.598	476.236	600.375	389.778	373.347	333.928	410.02	425.979	426.969	411.151	369.615
ENSG00000262826	2410.3	-1.0867	0.123624	-8.79036	1.4908e-18	5.39687e-17	6	INTS3	2865.59	4028.92	3293.36	4227.31	3115.4	2599.73	2166.87	2196.45	1650.12	1783.97	1518.13	1901.27	1817.3	1841.36	1913.89	1645.2
ENSG00000107731	1602.88	-1.43499	0.16338	-8.78313	1.58981e-18	5.74326e-17	6	UNC5B	3098.89	3038.6	2391.8	2012.09	2306.7	2115.83	2046.63	1875.98	999.694	1004.51	846.127	723.222	1035.78	871.416	686.167	592.585
ENSG00000132854	272.965	-2.07147	0.237031	-8.73924	2.34675e-18	8.37265e-17	6	KANK4	625.451	440.831	550.745	331.346	399.023	299.17	365.273	281.331	103.608	98.8736	132.412	107.813	145.309	118.627	213.435	154.197
ENSG00000166828	627.398	-1.90501	0.221784	-8.58952	8.73364e-18	2.97461e-16	6	SCNN1G	1154.85	1067.84	990.25	802.423	969.423	853.862	1000.22	753.818	203.349	272.665	322.996	130.534	302.364	341.021	401.354	471.403
ENSG00000167525	119.233	-1.99073	0.233358	-8.5308	1.45334e-17	4.86361e-16	6	PROCA1	153.607	284.204	208.766	291.869	177.14	72.1844	81.5139	89.9628	56.6517	51.4964	60.6764	96.1246	88.379	63.5678	68.9137	62.6782
ENSG00000133106	306.276	-1.15061	0.135793	-8.4733	2.38545e-17	7.80152e-16	6	EPSTI1	382.638	399.489	319.096	378.865	383.766	292.478	335.019	336.193	144.839	200.991	159.726	187.843	232.538	333.31	408.959	404.668
ENSG00000120162	388.082	-1.14407	0.135365	-8.45169	2.87116e-17	9.3194e-16	6	MOB3B	544.346	502.476	488.05	541.319	515.193	327.788	405.235	280.965	234.238	233.517	235.943	322.245	386.955	357.64	475.881	357.513
ENSG00000090238	326.79	-1.01231	0.119902	-8.44283	3.09756e-17	9.99788e-16	6	YPEL3	409.53	417.262	446.157	461.466	427.774	365.418	352.636	295.892	247.649	214.329	179.259	262.024	307.621	294.52	291.176	255.92
ENSG00000185361	314.778	-1.00389	0.119755	-8.38294	5.16238e-17	1.63267e-15	6	TNFAIP8L1	449.323	411.77	389.183	366.437	379.175	261.042	250.322	222.576	217.259	197.841	180.816	294.14	370.775	328.712	378.639	338.437
ENSG00000278530	90.2285	-1.83349	0.219641	-8.34769	6.96123e-17	2.16979e-15	6	CHMP1B2P	128.484	119.432	155.538	131.477	116.947	66.3812	72.0832	90.631	40.4696	38.4766	29.9841	72.283	61.9644	86.0897	127.328	106.085
ENSG00000161912	89.6238	-2.07289	0.250447	-8.27674	1.26597e-16	3.84197e-15	6	ADCY10P1	139.832	188.276	124.581	245.821	126.544	62.1268	51.2348	54.3229	41.187	40.737	35.0795	55.4476	58.4828	70.1664	73.5397	66.6038
ENSG00000107551	1432.07	-1.32986	0.160816	-8.26947	1.34552e-16	4.06196e-15	6	RASSF4	1895.93	2433.74	2344.63	2275.07	2428.64	1467.47	1213.15	977.665	1085.56	893.931	737.218	1009.86	1386.14	1081.75	815.538	866.891
ENSG00000170745	249.29	-1.23098	0.14914	-8.25384	1.53387e-16	4.62248e-15	6	KCNS3	293.895	298.013	378.194	350.284	407.541	214.217	220.169	226.646	171.876	126.091	144.301	189.036	218.072	266.266	223.735	260.308
ENSG00000138376	536.65	-1.134	0.137408	-8.25279	1.54736e-16	4.65502e-15	6	BARD1	725.151	766.258	697.427	940.414	908.982	347.864	334.849	404.161	339.263	382.858	382.271	366.755	453.344	592.918	507.211	436.679
ENSG00000174469	1588.77	-1.2607	0.153067	-8.23626	1.77675e-16	5.28981e-15	6	CNTNAP2	2619.69	2540.34	3098.11	2118.54	2957.33	2050.43	1937.57	1531.47	953.525	1162.75	1222.79	662.471	687.797	710.63	694.129	472.723
ENSG00000088367	2415.93	-1.10692	0.135879	-8.14636	3.75051e-16	1.07581e-14	6	EPB41L1	3475.15	3028.42	3347.43	4064.36	4277.74	2247.4	2714.77	1842.07	1891.86	1662.19	1513.93	1601.1	1637.36	1953.92	1803.37	1593.75
ENSG00000121851	364.564	-1.20655	0.149552	-8.06773	7.162e-16	2.00443e-14	6	POLR3GL	425.786	470.298	476.728	523.14	506.168	365.612	355.813	367.585	213.121	196.76	215.093	310.069	395.013	256.696	427.169	327.981
ENSG00000184465	1189.76	-1.25645	0.157394	-7.98279	1.43057e-15	3.90873e-14	6	WDR27	1415.88	1955.86	1897.04	2045.45	1421.18	1378.91	1050.69	1240.43	605.659	894.822	696.355	1021.3	876.757	789.144	929.641	817.039
ENSG00000139734	523.104	-1.07251	0.134938	-7.94818	1.89278e-15	5.13101e-14	6	DIAPH3	889.568	611.618	765.611	732.142	761.124	678.958	814.658	655.895	372.747	370.386	328.672	286.509	361.028	256.494	271.277	212.98
ENSG00000168016	255.735	-2.40649	0.303049	-7.94093	2.00673e-15	5.4144e-14	6	TRANK1	451.782	316.779	597.405	397.424	448.063	199.847	266.529	256.151	136.146	64.7974	53.1278	146.528	114.625	146.054	303.71	192.798
ENSG00000175455	1971.65	-1.19939	0.151095	-7.93804	2.05409e-15	5.53354e-14	6	CCDC14	2489.92	2859.81	2735.31	3205.4	2413.81	2559.09	1570.53	2332.59	986.64	1394.99	1200.45	1594.88	1754.83	1359.95	1513.92	1574.34
ENSG00000140859	1796.32	-1.13678	0.144153	-7.88593	3.12209e-15	8.26876e-14	6	KIFC3	2690.9	3171.9	3025.58	3338.88	3349.43	2212.23	2211.03	1551.18	1484.51	1571.77	1195.45	578.441	668.724	682	470.717	538.415
ENSG00000130176	293.133	-1.99258	0.254154	-7.84004	4.50417e-15	1.16784e-13	6	CNN1	517.717	593.596	505.496	733.906	707.61	215.835	257.336	168.177	182.965	151.229	126.888	44.5081	89.1547	189.404	84.1566	122.145
ENSG00000120937	1202.24	-2.27087	0.290469	-7.81796	5.36842e-15	1.38775e-13	6	NPPB	2570.63	2613.84	2527.82	2523.95	2983.57	1209.27	1530.52	659.583	643.585	552.976	446.749	113.939	201.457	327.79	108.155	221.937
ENSG00000150281	79.8329	-1.59113	0.203644	-7.81331	5.57066e-15	1.43359e-13	6	CTF1	116.919	137.203	126.678	140.141	135.185	69.5912	85.0631	56.7709	47.6905	36.9778	46.3291	40.7927	59.9569	65.4534	56.043	56.5316
ENSG00000177459	847.885	-1.04284	0.134466	-7.75537	8.80834e-15	2.20119e-13	6	ERICH5	1104.75	1110.18	1184.84	1293.25	1507.35	853.222	847.962	605.801	589.241	614.051	603.221	561.994	698.006	699.038	609.652	683.61
ENSG00000134245	492.09	-2.00178	0.258964	-7.72998	1.0756e-14	2.64958e-13	6	WNT2B	777.503	816.449	1101.29	1249.59	1249.6	410.946	451.053	310.71	334.906	241.916	201.051	151.154	306.548	118.351	88.9738	63.3971
ENSG00000131398	411.563	-1.3746	0.177849	-7.72905	1.08349e-14	2.66519e-13	6	KCNC3	470.377	751.948	582.918	777.23	607.148	459.642	376.937	349.39	251.577	275.037	211.676	313.29	358.547	320.162	249.155	229.97
ENSG00000167766	1226.74	-1.01665	0.131549	-7.72834	1.08954e-14	2.67627e-13	6	ZNF83	1343.83	1959.67	1802.09	2190.53	1744.19	1324.45	1233.41	1439.71	824.754	955.142	902.372	875.794	786.449	743.084	822.959	679.34
ENSG00000100307	91.4067	-1.72194	0.224188	-7.68077	1.58139e-14	3.80857e-13	6	CBX7	160.231	148.21	113.833	121.708	121.878	66.3766	70.4543	87.367	47.453	43.5037	30.9349	77.4441	88.9537	107.932	102.143	74.0835
ENSG00000110888	951.416	-1.09621	0.142849	-7.67385	1.66904e-14	4.01407e-13	6	CAPRIN2	1118.62	1522.04	1401.21	1675.55	1105.16	1113.88	1009.01	929.357	656.063	714.265	544.607	696	631.746	724.03	738.431	642.697
ENSG00000103888	670.132	-1.36779	0.178353	-7.66899	1.73351e-14	4.15178e-13	6	CEMIP	1147.78	1121.92	1347.28	1036.22	1097.99	613.351	741.867	519.44	561.793	379.886	394.694	416.137	495.158	298.529	201.553	348.511
ENSG00000137801	2130.92	-2.58963	0.338035	-7.66084	1.84716e-14	4.41171e-13	6	THBS1	4110	3983.68	4637.72	4052.88	4611.47	1310.13	1398.63	852.876	959.901	670.961	502.696	651.408	1534.82	2291.95	786.517	1739.15
ENSG00000164023	322.486	-1.27166	0.166018	-7.6598	1.86219e-14	4.44148e-13	6	SGMS2	487.422	300.803	489.509	525.504	431.382	411.541	369.558	465.139	177.872	183.271	192.277	120.271	141.245	309.393	280.534	274.06
ENSG00000006210	473.487	-1.56918	0.205273	-7.64433	2.10035e-14	4.96155e-13	6	CX3CL1	801.647	823.433	805.523	873.21	897.035	541.167	535.9	436.186	319.207	287.655	242.359	330.06	128.713	174.751	182.851	196.089
ENSG00000189325	157.426	-1.78059	0.233601	-7.62236	2.49075e-14	5.85174e-13	6	BNIP5	303.549	262.26	254.229	242.746	213.786	145.706	184.978	106.529	92.4114	57.2133	73.0965	70.3317	42.6299	127.765	152.037	189.545
ENSG00000074527	618.474	-1.7299	0.22702	-7.62004	2.53594e-14	5.94174e-13	6	NTN4	689.45	609.616	958.178	898.907	936.054	390.802	436.042	329.998	317.35	206.409	216.775	730.732	960.945	1018.72	521.329	674.275
ENSG00000198853	485.174	-1.00394	0.132084	-7.60081	2.94283e-14	6.84861e-13	6	RUSC2	735.73	757.62	694.468	677.632	647.479	404.934	513.669	371.939	291.309	390.108	373.374	327.921	398.683	379.223	361.889	436.801
ENSG00000128335	199.494	-1.22803	0.161717	-7.5937	3.10887e-14	7.21559e-13	6	APOL2	270.076	339.834	256.829	251.082	306.414	159.01	150.263	187.024	123.135	146.534	96.2383	147.373	127.59	226.23	214.773	189.492
ENSG00000214174	171.545	-1.12612	0.148518	-7.58233	3.39392e-14	7.84554e-13	6	AMZ2P1	229.126	241.946	245.023	275.6	222.569	171.577	145.986	130.58	99.9169	130.504	103.056	156.971	151.182	128.131	151.226	161.331
ENSG00000119640	139.325	-1.15124	0.152333	-7.55742	4.11141e-14	9.36621e-13	6	ACYP1	221.566	195.022	197.981	182.998	176.354	117.028	144.24	160.069	80.3745	95.1499	86.86	115.333	122.321	119.957	109.281	104.667
ENSG00000164976	563.848	-1.00354	0.133114	-7.53895	4.73758e-14	1.06383e-12	6	MYORG	786.842	730.382	735.081	721.849	799.745	493.179	566.945	485.264	372.469	396.508	360.168	350.954	591.759	581.502	518.409	530.517
ENSG00000153904	529.337	-1.04767	0.13944	-7.51341	5.76068e-14	1.27696e-12	6	DDAH1	727.696	595.016	675.131	691.29	864.094	427.917	456.964	397.783	327.228	351.96	352.486	407.816	577.775	611.929	498.71	505.6
ENSG00000240563	490.385	-1.46599	0.195269	-7.50758	6.0232e-14	1.33344e-12	6	L1TD1	928.791	778.08	830.37	545.477	575.907	252.966	350.832	255.144	275.482	241.811	276.897	323.082	402.439	505.956	731.638	571.284
ENSG00000155367	148.872	-1.37427	0.183207	-7.50121	6.32323e-14	1.39629e-12	6	PPM1J	236.535	231.284	239.026	263.208	245.524	139.225	148.031	123.089	120.941	89.7803	70.0834	109.527	63.8888	105.91	101.161	94.7313
ENSG00000160183	82.3589	-2.13517	0.286602	-7.44993	9.33879e-14	2.0183e-12	6	TMPRSS3	146.307	114.689	158.208	135.474	165.2	73.0203	140.397	66.1563	28.4955	39.9945	30.9271	46.5592	39.0667	37.5087	57.6219	38.1165
ENSG00000162989	179.955	-1.10115	0.148195	-7.43043	1.08247e-13	2.31338e-12	6	KCNJ3	305.935	283.08	304.059	261.333	317.622	165.145	166.33	149.837	132.58	120.867	158	96.6172	89.7301	82.7272	128.658	116.763
ENSG00000154079	264.005	-1.03224	0.139332	-7.40852	1.2772e-13	2.71609e-12	6	SDHAF4	410.889	340.787	372.235	356.141	364.005	198.191	237.909	206.729	187.468	169.262	183.447	183.706	226.868	248.804	319.078	218.554
ENSG00000124602	103.052	-1.48985	0.201165	-7.40608	1.30083e-13	2.76294e-12	6	UNC5CL	155.974	186.891	157.632	204.623	176.724	128.892	91.7307	82.7497	64.2535	66.8408	57.4413	49.6957	35.9132	72.8132	65.3991	51.2592
ENSG00000134198	614.119	-1.04671	0.141448	-7.39996	1.36228e-13	2.88636e-12	6	TSPAN2	947.919	748.74	883.466	1076.78	848.064	531.088	631.462	606.619	483.428	422.834	402.015	376.878	287.529	518.183	449.393	611.496
ENSG00000118503	401.337	-1.62625	0.220258	-7.38338	1.54325e-13	3.25127e-12	6	TNFAIP3	506.079	483.266	446.641	655.506	713.189	309.378	231.111	206.367	203.755	193.967	147.134	347.221	473.856	600.845	349.515	553.559
ENSG00000007237	626.652	-1.29805	0.176392	-7.35889	1.8544e-13	3.86269e-12	6	GAS7	1060.23	940.642	842.217	823.012	906.215	689.339	679.009	540.475	424.258	362.574	328.23	317.324	502.87	690.46	427.243	492.337
ENSG00000137767	206.028	-1.07142	0.145735	-7.35183	1.95505e-13	4.06255e-12	6	SQOR	285.648	281.31	329.451	235.95	257.886	163.235	183.558	170.72	149.253	126.311	119.98	122.95	163.947	217.476	241.74	247.037
ENSG00000256806	117.323	-1.07913	0.146851	-7.34848	2.00474e-13	4.15081e-12	6	C17orf100	161.179	151.901	158.993	162.816	163.137	77.787	80.1601	76.7648	78.429	71.1505	76.9906	127.54	104.849	117.17	140.892	127.41
ENSG00000130702	11842.7	-1.12824	0.153606	-7.34499	2.05777e-13	4.25552e-12	6	LAMA5	13241.5	20506.2	17704.9	24147.7	18211.7	13397.4	11995.5	11357.8	9250.24	8939.2	7559.87	6800.76	8381.38	5993.74	6782.72	5212.75
ENSG00000064692	275.38	-1.13841	0.155179	-7.33613	2.1986e-13	4.52509e-12	6	SNCAIP	456.251	483.56	488.08	513.673	602.314	259.261	272.381	204.968	260.718	206.953	226.806	99.0049	113.784	83.7199	53.2243	81.3874
ENSG00000090776	693.664	-1.18677	0.16221	-7.31623	2.55036e-13	5.19948e-12	6	EFNB1	896.607	894.632	926.371	854.292	976.636	360.825	372.406	312.527	420.077	365.615	413.302	632.656	1214.12	894.293	738.54	825.722
ENSG00000281991	30.5183	-8.79291	1.20743	-7.28232	3.28117e-13	6.58064e-12	6	TMEM265	94.2534	74.2071	76.5628	103.398	96.9197	0	0	0	0	0	0	19.3939	23.5585	0	0	0
ENSG00000155629	1500.65	-1.04147	0.143547	-7.25526	4.00904e-13	7.99401e-12	6	PIK3AP1	2562.48	2307.21	2128.24	1744.41	1817	1765.92	1924.11	1999.14	974.065	975.715	1128.09	604.717	772.69	885.186	1271.45	1150.04
ENSG00000125746	233.336	-1.50957	0.20915	-7.21761	5.29078e-13	1.03938e-11	6	EML2	325.307	433.854	263.935	309.843	349.779	155.093	181.527	157.903	85.6322	147.835	123.881	179.269	275.351	220.426	238.883	284.855
ENSG00000237988	305.779	-1.67095	0.234835	-7.1154	1.1159e-12	2.10594e-11	6	NA	440.102	473.078	473.018	535.209	560.961	256.875	350.165	169.534	184.348	135.902	147.586	114.441	90.4312	299.445	228.953	432.421
ENSG00000181513	265.774	-1.00116	0.140799	-7.11052	1.15608e-12	2.17702e-11	6	ACBD4	343.713	410.483	385.9	508.387	419.88	227.585	228.151	272.954	193.327	213.394	213.998	171.072	158.519	152.659	192.703	159.651
ENSG00000177425	2649.21	-1.03717	0.146008	-7.10352	1.2162e-12	2.28772e-11	6	PAWR	3108.29	4057.17	4178.73	5147.27	4857.51	2357.04	2400.22	1894.98	2002.9	2224.69	2014.38	1610.36	2031.32	1686.54	1442.02	1373.89
ENSG00000067066	88.9978	-1.47898	0.21025	-7.03439	2.0013e-12	3.63391e-11	6	SP100	149.109	165.327	108.6	162.953	113.085	81.9293	73.3353	91.6475	40.2104	49.4392	60.1382	64.123	66.807	58.4674	65.9016	72.8924
ENSG00000104983	148.846	-1.25581	0.17884	-7.02198	2.18741e-12	3.95106e-11	6	CCDC61	230.497	250.866	194.122	183.024	188.901	123.136	98.748	135.6	83.1239	102.652	78.6653	170.117	129.729	132.333	154.345	125.675
ENSG00000171914	2103.93	-1.67878	0.240066	-6.99299	2.69092e-12	4.80526e-11	6	TLN2	2866.5	2395.58	2922.37	3537.27	4065.69	2406.95	3027.76	2227.08	1031.59	1172.57	755.817	896.273	2273.74	1329.32	1263.91	1490.5
ENSG00000120915	559.414	-1.11085	0.159463	-6.96622	3.25559e-12	5.73649e-11	6	EPHX2	695.063	674.077	684.354	897.823	768.566	485.62	675.427	771.041	360.585	360.491	312.581	454.518	371.423	400.614	539.083	499.357
ENSG00000158301	285.261	-1.23546	0.177489	-6.96078	3.38393e-12	5.95654e-11	6	GPRASP2	463.896	365.776	343.177	384.869	330.346	184.734	248.865	184.973	137.307	178.558	164.649	316.429	263.253	271.802	416.233	309.305
ENSG00000164898	184.96	-1.25168	0.180411	-6.93795	3.97833e-12	6.96026e-11	6	FMC1	274.938	297.285	267.785	215.765	249.503	177.176	179.939	171.822	127.096	117.36	83.8471	141.598	213.145	129.716	170.313	142.076
ENSG00000198075	623.349	-1.37654	0.198585	-6.93175	4.1568e-12	7.25047e-11	6	SULT1C4	1020	988.72	1011.92	1162.36	943.839	682.486	568.089	550.115	409.21	409.158	366.057	455.949	211.691	304.871	494.04	395.078
ENSG00000165125	63.7078	-2.60904	0.377365	-6.91383	4.7174e-12	8.18694e-11	6	TRPV6	92.9165	109.605	139.016	147.348	141.679	60.452	76.8009	56.3957	15.8815	29.5049	17.8939	13.0812	17.1366	22.6209	16.1509	62.8405
ENSG00000232859	173.463	-1.33521	0.193734	-6.892	5.50117e-12	9.46157e-11	6	LYRM9	233.495	208.198	246.119	313.037	272.58	157.166	180.558	173.366	94.0208	126.043	83.2531	113.076	142.1	163.699	158.251	110.441
ENSG00000100100	241.629	-1.93171	0.280303	-6.8915	5.52082e-12	9.48084e-11	6	PIK3IP1	378.866	373.076	398.978	434.569	463.439	147.79	182.981	100.604	121.474	94.2121	106.576	130.451	404.826	179.96	181.821	166.436
ENSG00000198130	755.708	-1.08453	0.157691	-6.87758	6.08785e-12	1.03674e-10	6	HIBCH	1055.35	933.164	744.938	956.749	994.697	759.911	670.627	680.555	362.865	427.959	537.883	664.535	614.567	794.432	1133.04	760.054
ENSG00000124313	1824.38	-1.02605	0.149215	-6.87633	6.14158e-12	1.04469e-10	6	IQSEC2	2589.15	2849.37	2636.09	3015.16	2706.76	2046.08	2049.69	1459.36	1305.34	1519.48	1240.77	1967.46	1176.51	826.21	870.644	932.066
ENSG00000171116	440.641	-1.17625	0.172302	-6.82665	8.69225e-12	1.44325e-10	6	HSFX1	640.903	772.339	737.519	794.393	891.765	327.405	284.694	288.925	325.026	355.013	339.229	344.589	168.121	267.691	249.662	262.982
ENSG00000184895	84.9075	-1.4783	0.21685	-6.81715	9.28623e-12	1.53596e-10	6	SRY	104.989	100.104	112.064	135.482	151.727	19.5149	26.05	21.1656	44.5368	41.3672	44.681	88.3957	107.915	105.672	131.789	123.066
ENSG00000180425	187.664	-1.04009	0.152598	-6.81588	9.36911e-12	1.54819e-10	6	C11orf71	221.837	255.76	287.476	290.616	252.632	131.334	90.6029	95.8837	129.345	120.349	132.265	184.897	226.704	175.844	198.275	208.798
ENSG00000102024	3317.5	-1.01997	0.15035	-6.78399	1.16902e-11	1.90261e-10	6	PLS3	4526.97	3822.75	5019.63	4580.71	5139.49	2992.11	3776.67	3293.98	2102.38	2579.77	2149.81	2068.24	3383.85	2606.98	2183.38	2853.37
ENSG00000131037	292.833	-1.57822	0.232792	-6.77952	1.20574e-11	1.95868e-10	6	EPS8L1	391.199	488.72	508.64	679.27	543.163	296.298	240.584	228.56	225.872	187.915	113.941	129.451	72.5049	182.072	203.735	193.395
ENSG00000204381	227.278	-1.20042	0.177128	-6.77714	1.22575e-11	1.98931e-10	6	LAYN	390.722	292.118	369.791	309.581	347.307	256.959	250.014	264.005	120.199	184.826	142.495	109.419	172.83	152.093	155.046	119.037
ENSG00000196581	1475.79	-1.35162	0.199735	-6.76709	1.31398e-11	2.12054e-10	6	AJAP1	2623.58	2524.42	2503.03	2679.54	3027.67	2028.66	1937.36	1453.31	1112.8	995.597	1032.65	376.367	540.712	370.287	153.22	253.359
ENSG00000107819	666.328	-1.30852	0.193373	-6.76685	1.31616e-11	2.12207e-10	6	SFXN3	778.644	1202.43	1035.39	1237.7	1420.62	535.696	522.415	404.304	585.798	448.895	341.608	367.258	381.831	470.913	412.774	514.973
ENSG00000122547	1172.17	-1.17303	0.173837	-6.74786	1.5004e-11	2.39454e-10	6	EEPD1	1572.52	1477.31	1866.94	1660.69	1562.76	1382.56	1467.55	1426.77	844.782	791.198	531.341	566.83	786.907	676.815	1137.35	1002.45
ENSG00000197948	546.688	-1.15949	0.172543	-6.72	1.81726e-11	2.86319e-10	6	FCHSD1	754.119	897.151	725.51	799.8	660.399	564.621	388.775	510.355	412.971	372.774	247.065	525.017	423.327	433.765	545.018	486.345
ENSG00000178038	195.62	-1.37986	0.205443	-6.71652	1.86116e-11	2.92169e-10	6	ALS2CL	247.745	355.983	342.194	440.833	307.322	226.178	189.237	243.633	110.046	168.856	114.622	59.9673	46.2686	82.5067	90.1887	104.334
ENSG00000100311	194.208	-1.62543	0.242142	-6.71273	1.91021e-11	2.99324e-10	6	PDGFB	363.428	276.488	314.938	261.239	357.859	117.056	117.574	89.435	73.2445	142.315	92.6319	137.669	123.373	258.711	139.339	242.028
ENSG00000206538	162.36	-1.9226	0.287437	-6.68878	2.25046e-11	3.49783e-10	6	VGLL3	236.897	266.779	277.075	344.239	293.533	110.799	134.192	94.3988	78.1121	84.6261	62.1434	102.659	221.907	140.727	55.6837	93.9903
ENSG00000095383	232.289	-1.12692	0.168601	-6.68391	2.32644e-11	3.60942e-10	6	TBC1D2	319.491	312.246	347.551	343.603	393.598	194.772	210.611	166.866	157.891	156.161	157.706	131.482	233.795	180.991	225.985	183.882
ENSG00000160703	261.173	-1.42834	0.214321	-6.66452	2.65537e-11	4.08689e-10	6	NLRX1	376.1	405.659	520.422	311.809	287.931	216.338	199.393	204.418	126.684	122.549	175.348	206.728	300.287	199.728	290.533	234.833
ENSG00000115641	209.917	-1.16994	0.176156	-6.6415	3.105e-11	4.72814e-10	6	FHL2	229.922	227.52	196.043	306.169	273.145	125.424	104.877	137.499	125.21	103.825	100.501	142.345	180.982	388.014	316.666	400.528
ENSG00000152582	632.929	-1.29988	0.196443	-6.61707	3.66396e-11	5.51607e-10	6	SPEF2	754.755	966.784	1031.99	1044.43	746.171	523.765	352.935	541.183	361.741	485.705	262.289	713.98	645.184	502.97	621.503	571.483
ENSG00000012171	372.819	-1.03153	0.156016	-6.61172	3.79883e-11	5.69428e-10	6	SEMA3B	444.048	585.27	626.255	665.173	725.471	457.054	468.842	374.252	321.305	293.438	279.062	154.305	209.714	120.323	123.656	116.927
ENSG00000169851	2423.88	-1.64607	0.249116	-6.60765	3.90478e-11	5.84296e-10	6	PCDH7	3278.68	3269.3	3544.85	3889.74	4303.33	2622.93	3459.08	2138.07	1321.5	1151.51	1032.52	1179.82	2734.18	2149.23	1019.28	1688.03
ENSG00000123096	94.1624	-2.14901	0.326386	-6.58428	4.5711e-11	6.79877e-10	6	SSPN	166.361	173.779	192.56	134.329	230.699	60.5233	110.393	83.9018	50.9506	34.4181	36.0657	31.7257	34.7359	63.624	78.0369	24.4954
ENSG00000115267	195.334	-1.21589	0.184717	-6.58248	4.62678e-11	6.86789e-10	6	IFIH1	272.639	260.27	292.257	231.337	274.086	165.607	187.287	123.28	114.861	149.195	80.4631	130.365	116.352	230.939	230.758	265.643
ENSG00000056558	105.522	-1.36594	0.207762	-6.57456	4.8797e-11	7.21427e-10	6	TRAF1	131.722	137.689	161.592	193.668	135.463	107.609	90.2927	91.1147	59.5227	66.422	50.6519	83.2955	66.4617	88.667	128.033	96.1488
ENSG00000185513	691.483	-1.1453	0.174549	-6.56147	5.32805e-11	7.81689e-10	6	L3MBTL1	891.225	1186.06	1041.75	1412.59	765.123	772.994	683.12	687.638	503.694	488.089	444.471	501.307	456.13	376.769	498.558	354.203
ENSG00000149596	29.3869	-3.00579	0.461764	-6.50935	7.54757e-11	1.08519e-09	6	JPH2	59.238	42.9639	48.4152	75.1635	103.47	12.1399	16.5609	11.822	5.66379	8.65425	10.4367	12.0903	25.0205	15.4886	7.57997	15.4822
ENSG00000188064	152.772	-1.27035	0.195521	-6.49723	8.18135e-11	1.1695e-09	6	WNT7B	166.88	174.741	170.933	237.86	238.547	122.393	130.18	112.046	86.2677	89.0162	70.9876	183.881	203.485	123.064	146.315	187.758
ENSG00000157502	178.092	-1.36439	0.2103	-6.48784	8.70747e-11	1.23754e-09	6	PWWP3B	186.709	241.196	229.566	305.342	315.283	87.7198	100.432	97.5535	122.697	87.8964	87.6273	170.265	206.765	234.315	158.404	217.702
ENSG00000278326	246.537	-11.0756	1.7085	-6.48269	9.01025e-11	1.27637e-09	6	PPP4R4	407.031	421.922	452.351	436.293	451.319	344.735	407.034	372.83	0	0	0	0	0	287.912	0	363.164
ENSG00000159625	53.2523	-2.78647	0.430123	-6.47831	9.27551e-11	1.31072e-09	6	DRC7	60.3069	136.896	69.8388	71.2812	70.5728	46.9022	51.2941	17.4888	16.7171	13.6343	6.05634	59.5195	70.9998	60.0463	59.5644	40.9179
ENSG00000213445	326.761	-1.44172	0.223323	-6.45576	1.07674e-10	1.51164e-09	6	SIPA1	398.145	393.247	342.019	423.92	499.845	323.461	339.693	417.889	142.398	187.936	126.453	315.644	174.433	364.234	493.962	284.898
ENSG00000239282	106.228	-1.57814	0.244487	-6.45489	1.083e-10	1.51796e-09	6	CASTOR1	128.16	140.765	248.775	165.549	132.499	97.6526	104.905	105.423	60.1366	46.1288	55.3939	72.3324	119.518	75.5157	76.5816	70.3195
ENSG00000158055	94.9948	-2.1554	0.335382	-6.4267	1.30406e-10	1.81162e-09	6	GRHL3	191.576	127.601	121.4	225.673	136.274	29.0244	29.8242	31.9172	52.9251	31.8306	25.2113	59.5733	150.533	99.8658	115.757	90.9317
ENSG00000170190	154.853	-1.25581	0.195532	-6.42253	1.34028e-10	1.85746e-09	6	SLC16A5	201.321	230.766	278.071	296.797	189.764	166.846	145.4	152.226	99.2721	107.841	92.8349	109.212	82.1388	91.1625	134.092	99.9054
ENSG00000122870	1907.87	-1.1862	0.185035	-6.4107	1.44853e-10	1.99946e-09	6	BICC1	2811.87	2983.61	3012.21	3429.74	3625.54	2347.43	2305.2	1528.64	1532.99	1392.6	1257.11	751.388	917.208	1181.2	606.275	842.891
ENSG00000148175	540.579	-1.08522	0.170378	-6.36951	1.89628e-10	2.59264e-09	6	STOM	918.071	767.404	837.066	1013.22	1103.98	531.063	692.576	573.148	450.27	420.475	441.657	115.291	216.922	205.637	196.402	166.075
ENSG00000204536	212.555	-1.25335	0.19681	-6.36832	1.91115e-10	2.6109e-09	6	CCHCR1	185.404	316.263	329.041	294.958	303.122	182.038	180.064	207.723	109.811	97.6152	151.764	250.339	215.042	191.483	212.568	173.645
ENSG00000146021	280.569	-1.25052	0.196517	-6.36339	1.97347e-10	2.69178e-09	6	KLHL3	368.509	355.845	332.085	483.474	324.137	258.453	191.217	258.486	171.427	149.747	148.617	327.853	274.264	233.423	377.733	233.824
ENSG00000255408	174.36	-1.15611	0.182151	-6.347	2.19555e-10	2.9829e-09	6	PCDHA3	188.829	229.726	238.018	269.975	262.322	97.0995	95.1045	92.4469	121.155	108.347	90.5234	173.583	274.063	207.416	171.338	169.816
ENSG00000189157	157.201	-1.41693	0.223659	-6.33524	2.36968e-10	3.19934e-09	6	FAM47E	221.012	213.382	222.896	298.55	210.659	186.17	162.537	230.076	110.491	79.2507	73.1252	130.742	66.1924	97.2516	110.745	102.136
ENSG00000163431	72.2667	-2.84449	0.454496	-6.25856	3.88537e-10	5.10598e-09	6	LMOD1	153.013	98.8923	146.974	168.044	188.061	48.7661	49.7327	17.4797	22.3766	18.1307	22.6147	28.394	93.5776	52.1256	16.847	31.2383
ENSG00000124942	6859.78	-1.42621	0.228362	-6.24541	4.22691e-10	5.50454e-09	6	AHNAK	10618.2	10474.6	11713.2	13612.2	13538.2	6334.4	7815.28	4091.71	5495.58	4496.4	3393.88	2844.28	5388.37	4216.54	2722.23	3001.37
ENSG00000174307	1169.99	-1.28186	0.206007	-6.22243	4.89526e-10	6.34143e-09	6	PHLDA3	1807.27	1575.45	1421.62	1329.19	1623.88	745.679	793.377	595.9	765.735	606.369	542.186	1214.21	2078.54	1661.9	987.279	971.333
ENSG00000213398	276.637	-1.10858	0.178528	-6.20957	5.31307e-10	6.85184e-09	6	LCAT	324.641	421.968	435.154	454.249	391.781	290.763	175.962	235.284	203.907	202.084	158.603	207.161	246.445	266.042	196.047	216.097
ENSG00000162755	170.611	-1.1454	0.184495	-6.20826	5.35729e-10	6.90371e-09	6	KLHDC9	233.051	216.6	199.514	255.972	225.15	111.023	138.441	94.9932	102.023	127.929	79.0402	208.269	153.082	172.337	218.034	194.325
ENSG00000159214	513.816	-1.08579	0.176098	-6.16583	7.01143e-10	8.91556e-09	6	CCDC24	680.034	852.834	809.718	842.364	761.495	611.876	425.156	431.153	438.359	342.662	334.974	419.557	261.386	278.45	384.859	346.174
ENSG00000189221	316.472	-1.33628	0.216787	-6.16401	7.09235e-10	9.0052e-09	6	MAOA	656.658	472.788	421.149	435.114	523.806	409.452	303.473	255.198	162.858	265.968	169.964	195.558	193.382	246.726	159.197	192.259
ENSG00000197044	105.531	-1.42078	0.232079	-6.12198	9.24196e-10	1.15478e-08	6	ZNF441	199.274	144.6	169.175	131.973	152.015	63.1921	34.3313	41.5097	56.238	53.1707	68.8504	85.9638	119.886	96.105	141.47	130.748
ENSG00000122367	44.5569	-2.11951	0.346346	-6.11963	9.37912e-10	1.17022e-08	6	LDB3	67.9869	57.5033	87.3257	88.4703	92.4096	75.1902	55.3066	49.3446	15.6355	13.3529	26.9981	19.2174	9.59977	14.9671	21.6723	17.93
ENSG00000168386	3541.44	-1.01099	0.165355	-6.11404	9.71388e-10	1.21111e-08	6	FILIP1L	5320.14	5530	5782.07	6600.31	6615.55	2558.09	2812.88	1975.57	3195.19	2831.62	2859.93	2334.4	1859.13	2676.83	1453.8	2257.55
ENSG00000169247	53.8588	-1.98469	0.325447	-6.09835	1.07172e-09	1.32378e-08	6	SH3TC2	68.139	88.0487	87.7054	104.23	98.5657	33.5059	45.8996	66.9802	23.8213	21.7777	21.9937	32.2642	63.7898	27.7026	26.5633	50.7545
ENSG00000070882	570.371	-1.43042	0.235684	-6.06923	1.28524e-09	1.57251e-08	6	OSBPL3	617.091	829.902	868.796	968.074	942.197	509.687	502.887	610.776	402.305	310.994	230.63	336.296	775.993	449.281	367.772	403.259
ENSG00000106733	99.165	-1.20421	0.198903	-6.05425	1.41075e-09	1.71797e-08	6	NMRK1	113.234	139.66	106.477	157.015	128.858	97.1672	93.0209	84.3112	63.9771	54.9834	50.7405	82.0323	120.482	104.825	98.582	91.2744
ENSG00000088543	181.489	-1.32704	0.219678	-6.04082	1.5333e-09	1.86326e-08	6	C3orf18	229.649	207.882	245.117	192.708	272.851	174.653	182.493	176.608	100.061	60.3767	116.63	196.2	126.236	167.557	213.812	240.992
ENSG00000198597	44.0775	-1.65927	0.276399	-6.00317	1.93504e-09	2.31882e-08	6	ZNF536	78.3552	81.5304	98.936	58.0798	72.1515	44.6193	43.5552	42.6644	25.2504	24.6614	23.2508	38.4896	15.1993	15.4868	21.3061	21.7035
ENSG00000110171	402.473	-1.48202	0.248276	-5.96926	2.38336e-09	2.81119e-08	6	TRIM3	526.433	575.335	587.475	830.054	708.854	522.344	356.84	267.279	234.87	271.571	186.89	227.795	257.298	420.912	253.019	212.59
ENSG00000154930	125.888	-1.82467	0.306447	-5.95426	2.61249e-09	3.04609e-08	6	ACSS1	160.888	200.159	188.694	268.6	324.399	82.2149	78.7908	37.125	81.3192	57.5816	54.6627	112.685	161.826	75.0202	50.1432	80.1056
ENSG00000174099	280.762	-1.33577	0.225699	-5.91835	3.25188e-09	3.73176e-08	6	MSRB3	528.793	429.187	457.591	409.928	504.817	290.441	298.233	182.346	186.544	208.94	158.406	149.077	192.836	209.788	99.7346	185.528
ENSG00000204311	109.588	-1.48591	0.251234	-5.91445	3.32984e-09	3.81804e-08	6	PJVK	114.014	214.74	192.922	229.367	147.291	130.738	102.6	94.1288	62.786	69.8534	59.7016	80.4978	85.5067	50.8539	73.2095	45.2019
ENSG00000151773	228.101	-1.28074	0.216935	-5.90377	3.55288e-09	4.05225e-08	6	CCDC122	297.304	301.379	308.377	420.078	325.618	146.586	172.526	313.323	144.164	116.154	148.359	175.012	182.892	183.392	199.828	214.624
ENSG00000163617	326.946	-1.01293	0.171797	-5.89611	3.7218e-09	4.23095e-08	6	CCDC191	408.513	384.2	477.23	419.812	492.33	349.892	260.924	290.72	218.181	239.273	191.058	288.949	231.623	243.898	313.472	421.06
ENSG00000132122	341.521	-1.02312	0.173663	-5.89138	3.82993e-09	4.34528e-08	6	SPATA6	370.336	480.557	541.581	366.84	518.696	350.114	315.811	281.402	201.909	267.394	202.238	290.161	330.22	272.117	292.857	382.1
ENSG00000118407	68.5911	-1.76579	0.30002	-5.88556	3.96716e-09	4.48918e-08	6	FILIP1	117.04	130.307	143.669	116.387	123.384	47.7241	78.0041	47.3292	35.064	38.2729	37.8574	32.7995	20.8033	63.1092	21.8807	43.8262
ENSG00000138642	130.472	-1.41749	0.241219	-5.87637	4.1936e-09	4.72992e-08	6	HERC6	176.727	185.357	159.702	137.551	214.625	143.758	120.479	95.22	70.118	79.6731	46.3541	67.0208	112.343	162.985	183.219	132.415
ENSG00000178096	92.3222	-1.02255	0.176131	-5.80561	6.41326e-09	7.04928e-08	6	BOLA1	121.769	138.495	120.94	128.426	146.473	52.9214	39.0585	40.6535	71.5332	58.3527	64.3084	104.909	118.541	76.0599	97.0209	97.6935
ENSG00000122735	22.4542	-3.08887	0.532696	-5.79855	6.68913e-09	7.33384e-08	6	DNAI1	54.5477	33.5023	52.0131	23.7589	26.0065	20.1442	6.59437	20.8075	6.72017	4.10723	2.59768	24.8833	25.4025	12.342	17.9553	27.8843
ENSG00000206535	90.7521	-1.08395	0.187059	-5.79472	6.84365e-09	7.49373e-08	6	LNP1	133.869	133.219	126.763	118.921	116.191	73.1578	65.6244	59.5387	64.5738	52.2721	61.1124	101.376	68.6859	78.3766	105.677	92.6767
ENSG00000183833	735.136	-1.39968	0.242434	-5.77347	7.76539e-09	8.41234e-08	6	CFAP91	867.81	1228.26	1182.67	1468.99	1085.88	623.848	742.524	910.737	448.721	435.407	442.597	506.868	267.328	493.66	725.42	331.449
ENSG00000151651	413.255	-1.1121	0.192641	-5.77295	7.78974e-09	8.43343e-08	6	ADAM8	718.925	730.126	615.04	631.145	556.498	583.579	451.917	587.464	300.251	277.094	325.223	106.042	232.666	141.418	180.172	174.518
ENSG00000189195	134.705	-1.17287	0.203299	-5.76918	7.96584e-09	8.61157e-08	6	BTBD8	200.2	157.108	201.376	246.268	189.099	80.6168	74.4563	85.1608	105.032	68.4594	91.6077	93.2631	133.903	123.887	171.101	133.747
ENSG00000163734	118.892	-1.38685	0.240642	-5.76313	8.25666e-09	8.89988e-08	6	CXCL3	142.636	142.74	155.187	158.061	203.147	63.4944	80.2315	55.8456	75.761	57.837	50.1082	73.6629	125.52	205.641	133.11	179.295
ENSG00000186088	216.37	-1.09838	0.190599	-5.76277	8.27425e-09	8.91328e-08	6	GSAP	286.969	373.001	333.212	361.466	282.867	295.977	216.584	283.161	139.452	150.06	170.353	124.895	77.3604	110.703	154.095	101.771
ENSG00000173559	281.483	-1.30201	0.226947	-5.73708	9.63212e-09	1.02989e-07	6	NABP1	298.483	386.864	412.085	479.031	492.842	264.649	266.866	268.72	176.095	187.464	139.677	191.474	252.332	304.265	140.645	242.234
ENSG00000171885	111.877	-1.47448	0.257416	-5.72799	1.01627e-08	1.08327e-07	6	AQP4	169.675	173.91	187.603	181.771	242.138	129.23	117.918	149.079	56.5346	92.981	57.3671	40.7021	39.6123	33.6807	80.4876	37.3425
ENSG00000276681	3800.5	-1.11285	0.194359	-5.72572	1.02998e-08	1.09585e-07	6	LENG8	4353.71	7648.22	6339.34	6819.55	4763.58	4131.88	3428.87	3669.23	3360.35	2794.18	2147.11	3030.81	2007.94	1990.6	2473.35	1849.31
ENSG00000197496	387.171	-1.01192	0.176985	-5.71754	1.08078e-08	1.14496e-07	6	SLC2A10	487.08	487.588	471.588	480.714	436.493	341.525	402.722	423.774	261.799	211.923	229.683	399.233	313.428	277.274	537.707	432.201
ENSG00000139508	112.656	-1.24584	0.219589	-5.6735	1.39907e-08	1.46775e-07	6	SLC46A3	111.846	130.666	165.48	172.75	172.512	159.443	134.887	143.446	58.759	68.462	63.5686	66.7561	114.803	76.609	68.8001	93.7086
ENSG00000039139	126.632	-1.8095	0.318993	-5.67253	1.40702e-08	1.47519e-07	6	DNAH5	149.611	253.56	198.32	176.374	215.95	113.448	184.226	214.258	49.8793	43.3534	78.6298	17.5714	46.5136	113.732	67.019	103.668
ENSG00000090006	613.831	-1.15166	0.20305	-5.67181	1.41293e-08	1.47869e-07	6	LTBP4	751.313	1232.49	702.72	852.787	903.073	675.162	593.186	653.838	404.954	439.722	354.977	347.748	284.017	357.299	667.747	600.268
ENSG00000240771	303.257	-1.31513	0.232134	-5.66541	1.46674e-08	1.53316e-07	6	ARHGEF25	350.637	348.586	616.384	434.034	319.027	347.313	212.898	302.836	167.384	141.582	188.746	313.443	230.262	345.927	284.14	248.918
ENSG00000231584	126.696	-1.13044	0.200008	-5.65195	1.58633e-08	1.64918e-07	6	FAHD2CP	186.894	180.278	162.52	186.187	193.104	145.25	123.499	136.956	71.0757	74.5336	104.617	85.5244	63.921	75.6248	136.021	101.132
ENSG00000124440	205.922	-1.27024	0.2256	-5.6305	1.79684e-08	1.85684e-07	6	HIF3A	265.7	272.211	285.167	321.299	196.204	156.191	154.298	148.559	141.857	126.33	66.1715	295.551	207.612	238.147	229.382	190.069
ENSG00000284773	50.6249	-1.90612	0.338868	-5.62497	1.8554e-08	1.91049e-07	6	NA	74.9753	95.4806	85.9725	84.0944	84.7681	69.9909	36.1057	26.7539	16.8827	30.4916	20.6735	36.5107	39.388	24.2941	38.6317	44.9846
ENSG00000229524	128	-24.548	4.37593	-5.60979	2.02575e-08	2.07847e-07	6	BAG6	457.215	448.585	403.261	398.207	0	340.733	0	0	0	0	0	0	0	0	0	0
ENSG00000140093	28.0329	-7.86681	1.40489	-5.5996	2.14848e-08	2.19526e-07	6	SERPINA10	36.3103	60.2874	8.07558	77.7585	50.1723	19.9993	23.2138	0	0	0	0	26.2749	36.3526	42.9597	36.8533	30.2686
ENSG00000095585	73.2633	-1.45762	0.260694	-5.59131	2.25363e-08	2.2902e-07	6	BLNK	94.8507	115.934	140.272	141.945	129.624	55.7055	57.8394	61.4404	39.8406	57.0634	38.5558	62.9086	38.0631	56.7971	53.2062	28.1669
ENSG00000283189	271.122	-1.55687	0.278552	-5.58914	2.28192e-08	2.31517e-07	6	NA	314.728	514.975	520.441	549.435	431.924	258.134	265.601	385.577	200.965	157.934	116.221	183.366	95.333	103.416	160.374	79.532
ENSG00000159251	145.289	-2.44302	0.437622	-5.58247	2.3712e-08	2.39882e-07	6	ACTC1	359.909	274.352	349.67	330.021	383.209	130.653	104.927	22.7762	59.3927	62.1205	65.7677	23.3259	51.0743	44.9968	14.5028	47.9287
ENSG00000269404	121.417	-2.08721	0.37429	-5.57644	2.45496e-08	2.47329e-07	6	SPIB	272.007	127.004	310.155	151.551	183.526	85.5041	77.66	83.0165	40.3307	39.8067	68.5025	56.8722	103.514	56.0887	124.786	162.35
ENSG00000172476	95.0207	-1.1154	0.200637	-5.55931	2.70842e-08	2.70498e-07	6	RAB40A	129.55	139.387	121.356	136.047	132.051	119.162	81.3485	77.1713	53.5345	51.4222	78.9104	60.7354	72.0527	99.378	81.5573	86.6679
ENSG00000275591	36.0937	-1.63198	0.294551	-5.54057	3.01483e-08	2.99368e-07	6	XKR5	52.6585	43.5978	54.9018	45.1361	47.4991	21.9717	23.9409	18.4997	14.8635	15.7826	16.4026	49.0049	59.911	33.0251	44.6019	35.7017
ENSG00000175093	416.441	-1.16541	0.211178	-5.5186	3.41713e-08	3.36606e-07	6	SPSB4	641.371	614.264	603.994	550.423	669.222	374.362	355.891	234.164	278.785	251.104	294.186	242.819	507.815	412.194	285.932	346.525
ENSG00000230685	86.4784	-23.7417	4.30614	-5.51345	3.5187e-08	3.45822e-07	6	CLIC1	570.011	0	161.536	0	79.8264	0	72.7998	166.266	0	0	0	0	0	333.215	0	0
ENSG00000176014	663.492	-1.20697	0.220844	-5.46526	4.62217e-08	4.46147e-07	6	TUBB6	1198.09	973.425	827.397	1010.94	986.51	468.286	761.843	644.048	381.026	554.947	364.223	329.998	615.561	618.45	407.355	473.766
ENSG00000167615	5891.57	-1.09588	0.200636	-5.46207	4.70625e-08	4.53502e-07	6	LENG8	6948.96	12253.4	7579.19	10449.2	7757.11	8012.15	4963.81	5490.64	4374.21	4360.68	3893.78	4713	2828.93	3376.17	3779.88	3483.99
ENSG00000244560	140.291	-1.24187	0.227457	-5.45978	4.76736e-08	4.58623e-07	6	LOC155060	151.682	208.072	240.122	254.622	182.983	171.274	111.374	144.212	86.7832	98.8698	77.2029	94.7587	75.9714	84.9134	139.322	122.496
ENSG00000198774	630.627	-1.21281	0.222378	-5.45381	4.93017e-08	4.72968e-07	6	RASSF9	910.147	994.498	1037.64	1059.31	1140.46	411.686	364.148	337.985	471.1	421.001	439.107	366.784	662.795	719.679	311.662	442.021
ENSG00000278268	127.669	-23.7354	4.37603	-5.42396	5.82933e-08	5.52171e-07	6	MOAP1	333.599	0	0	184.593	477.758	61.0353	0	357.665	0	0	0	0	0	0	0	628.052
ENSG00000118307	60.3325	-1.45728	0.26882	-5.42105	5.92515e-08	5.60326e-07	6	CFAP94	78.1344	74.3849	108.073	72.3431	99.1705	29.6871	39.385	33.3406	32.3174	33.4266	28.6369	56.3797	95.2425	46.9413	71.6949	66.1623
ENSG00000140682	202.225	-1.29424	0.239583	-5.40206	6.58813e-08	6.19292e-07	6	TGFB1I1	302.603	272.334	285.033	361.844	360.598	94.6589	163.425	113	170.457	116.44	100.651	179.999	119.439	225.077	142.419	227.618
ENSG00000077157	1131.59	-1.12597	0.208481	-5.40082	6.63378e-08	6.22904e-07	6	PPP1R12B	1563.49	2075.07	1832.74	1310.35	1544.3	1024.42	1002.55	757.545	907.262	713.021	668.877	920.434	1377.72	1116.75	624.814	666.053
ENSG00000275832	257.807	-1.24864	0.231219	-5.40026	6.65434e-08	6.24495e-07	6	ARHGAP23	410.04	372.483	354.288	564.891	477.292	236.908	192.827	182.094	228.03	130.649	193.243	147.765	267.404	119.294	143.987	103.722
ENSG00000274334	47.7734	-23.5761	4.3761	-5.38746	7.14617e-08	6.65229e-07	6	VASN	0	0	558.756	0	205.618	0	0	0	0	0	0	0	0	0	0	0
ENSG00000117586	53.5295	-1.46885	0.274065	-5.35949	8.3457e-08	7.69837e-07	6	TNFSF4	85.5051	79.8634	71.3378	75.2775	109.525	58.8881	39.8785	49.9377	30.7461	24.6226	36.3197	32.5648	49.9099	41.5936	43.8677	26.6359
ENSG00000172478	114.919	-1.55448	0.290452	-5.35193	8.7021e-08	7.99722e-07	6	MAB21L4	139.532	118.22	157.448	182.307	215.937	77.2477	66.9254	33.6637	75.8248	50.6927	40.015	80.2271	106.636	176.974	140.61	176.447
ENSG00000101417	139.669	-1.38234	0.258637	-5.34471	9.05644e-08	8.30518e-07	6	PXMP4	193.436	146.403	218.469	150.666	206.502	87.3659	136.196	113.421	60.1396	52.8387	100.299	145.889	163.307	113.932	203.397	142.444
ENSG00000171097	79.7066	-1.92296	0.362795	-5.30042	1.15537e-07	1.03319e-06	6	KYAT1	86.5428	85.2275	102.763	106.715	101.383	56.8435	95.8651	182.085	28.6282	22.5241	24.5632	65.0693	54.331	91.0934	108.865	62.8056
ENSG00000174599	78.7058	-1.40313	0.264932	-5.29617	1.18254e-07	1.0564e-06	6	TRAM1L1	81.7437	93.9686	122.146	84.5205	78.2552	34.2321	37.8766	21.4524	39.0198	40.1347	24.7537	91.9478	148.964	113.16	123.927	123.19
ENSG00000124875	117.463	-1.87209	0.353765	-5.29191	1.21047e-07	1.07911e-06	6	CXCL6	169.05	170.701	183.502	219.874	255.671	90.6289	95.8361	60.8791	75.2719	43.8577	44.8386	41.3345	117.473	156.515	66.1412	87.8363
ENSG00000285130	90.7361	-3.61311	0.683831	-5.28363	1.2665e-07	1.12557e-06	6	NA	95.3157	236.319	291.45	80.9079	34.9671	68.031	23.8381	61.977	5.023	16.6208	14.7462	157.053	51.7989	54.5648	165.625	93.5408
ENSG00000168852	23.9278	-1.88125	0.356994	-5.2697	1.36649e-07	1.20146e-06	6	NA	33.9018	40.6982	43.1134	45.089	45.902	26.3954	17.7131	25.9587	8.46679	12.8946	13.052	12.2165	16.8045	11.4191	16.3792	12.8401
ENSG00000269001	134.723	-1.54695	0.293939	-5.26284	1.41851e-07	1.24213e-06	6	NA	138.405	231.321	183.353	224.945	176.053	97.6541	76.5602	69.9058	89.0811	72.6105	35.3351	148.33	184.262	93.0067	154.632	180.116
ENSG00000198155	53.5475	-1.17018	0.222819	-5.25174	1.50672e-07	1.31404e-06	6	ZNF876P	87.3072	80.28	72.0605	63.4777	73.6203	45.4473	44.2935	47.6371	32.3267	35.9485	31.8682	32.1446	38.86	53.7325	52.4933	65.2633
ENSG00000248409	23.5075	-2.78341	0.530168	-5.25004	1.52063e-07	1.32483e-06	6	NA	48.1944	67.3121	46.2216	71.2828	41.1282	20.619	5.91814	8.21204	15.7756	2.13947	5.85273	7.3487	8.44342	10.3093	7.56024	9.8026
ENSG00000124721	14.1694	-3.1754	0.607152	-5.22999	1.69523e-07	1.46954e-06	6	DNAH8	33.9906	30.0902	34.6442	34.3525	32.3144	9.6154	5.0541	5.69646	1.14714	7.28006	2.29451	3.71239	11.4475	7.64196	1.73996	5.68961
ENSG00000162949	226.284	-1.39187	0.267001	-5.21298	1.85831e-07	1.60286e-06	6	CAPN13	247.049	349.666	307.896	385.022	376.204	184.797	305.963	250.772	125.614	104.417	151.903	165.42	59.8999	221.513	188.138	196.267
ENSG00000153291	137.058	-1.50964	0.290248	-5.20122	1.97984e-07	1.69832e-06	6	SLC25A27	205.993	238.456	206.793	332.545	187.963	136.179	105.394	138.236	60.9282	129.117	58.4625	71.7888	109.249	76.2397	83.8275	51.7623
ENSG00000010310	78.4804	-1.40592	0.270985	-5.1882	2.12341e-07	1.80983e-06	6	GIPR	79.3205	159.86	121.826	163.664	116.397	102.349	63.6757	91.1551	45.1313	52.5185	47.7861	45.4274	59.4816	34.8071	38.1686	34.1183
ENSG00000148926	561.648	-1.18015	0.229776	-5.1361	2.80503e-07	2.34223e-06	6	ADM	838.144	834.475	860.182	814.668	848.342	284.802	333.979	346.903	335.774	359.097	416.44	303.752	809.34	652.318	409.689	538.463
ENSG00000140939	150.645	-1.03016	0.200865	-5.12864	2.9184e-07	2.4275e-06	6	NOL3	165.501	270.155	243.304	238.316	182.83	134.124	136.66	129.64	128.065	113.925	81.6034	120.438	148.704	93.1448	99.1975	124.717
ENSG00000065675	67.2466	-1.18263	0.231003	-5.11957	3.06239e-07	2.53993e-06	6	PRKCQ	83.3027	71.2256	81.36	58.8873	77.7491	59.7227	61.1992	67.4731	37.9214	27.3728	32.8319	42.4083	59.8594	89.7225	116.892	108.018
ENSG00000104863	41.7531	-1.33385	0.260889	-5.1127	3.17584e-07	2.61893e-06	6	LIN7B	58.5314	52.2005	54.0707	75.2139	70.2677	33.0111	31.7716	37.8716	21.4429	28.6637	23.3246	23.5681	27.8387	52.675	42.0604	35.5381
ENSG00000171388	15.5099	-2.46149	0.482444	-5.10214	3.35838e-07	2.74976e-06	6	APLN	36.8303	33.3748	31.0404	29.5905	29.3602	2.67569	7.00714	2.78905	5.25287	4.22772	8.08475	6.09585	12.3037	16.1876	8.55409	14.7829
ENSG00000214189	79.9766	-1.10443	0.216544	-5.10024	3.3923e-07	2.7749e-06	6	NA	108.11	124.931	82.556	90.8781	81.1896	60.791	43.8742	58.0655	47.4148	41.8643	47.1055	98.7909	93.4219	91.7006	119.081	89.8508
ENSG00000185745	27.1103	-2.40122	0.471005	-5.09807	3.43126e-07	2.80545e-06	6	IFIT1	43.4347	64.7843	59.1689	36.5025	51.0557	21.097	13.2301	13.3529	10.7713	9.47051	8.70779	13.6888	37.6022	24.0872	20.1442	6.66605
ENSG00000172361	59.8344	-1.0547	0.207681	-5.07846	3.80507e-07	3.08914e-06	6	CFAP53	75.4795	80.6335	74.8377	84.3685	90.7329	36.5031	23.2208	31.0929	35.9312	41.2403	40.5574	76.2467	79.31	62.5429	68.1949	56.4578
ENSG00000187634	128.461	-1.11621	0.220835	-5.05447	4.31578e-07	3.4841e-06	6	SAMD11	198.206	238.311	242.653	222.542	234.352	137.144	138.466	111.616	150.829	85.1696	80.8325	60.8559	99.7524	21.2204	20.0978	13.3336
ENSG00000249626	121.436	-1.24303	0.246894	-5.03467	4.78685e-07	3.83214e-06	6	NA	123.642	222.889	178.048	266.269	146.502	113.09	95.639	103.334	76.4285	88.9064	72.3876	106.017	90.5894	71.9596	104.731	82.538
ENSG00000154736	138.656	-1.50883	0.300713	-5.01749	5.23504e-07	4.15244e-06	6	ADAMTS5	200.975	168.942	179.588	267.575	286.779	71.7151	77.0732	52.1641	90.9563	70.2586	71.8477	40.1344	115.395	150.78	223.325	150.988
ENSG00000168939	75.7198	-1.07202	0.213778	-5.01462	5.31373e-07	4.20906e-06	6	SPRY3	122.032	90.7956	98.5448	140.094	109.444	68.8998	73.157	83.9098	43.9538	59.5155	56.7221	38.2342	53.9522	59.5566	62.1094	50.595
ENSG00000196542	215.231	-2.36797	0.472605	-5.01047	5.42985e-07	4.29316e-06	6	SPTSSB	471.91	608.173	315.707	662.466	538.148	178.997	82.295	66.4572	168.548	33.1882	106.881	30.2178	99.2829	29.9033	17.6572	33.8702
ENSG00000137628	38.9359	-1.84608	0.368839	-5.00511	5.58297e-07	4.40415e-06	6	DDX60	66.2173	73.3547	75.2373	53.1075	65.6325	28.72	36.3146	31.6748	25.8365	10.6783	19.2	16.2496	23.3558	29.8614	14.8748	52.6598
ENSG00000078401	492.595	-1.24957	0.250598	-4.98634	6.15344e-07	4.82113e-06	6	EDN1	945.493	851.221	878.837	909.292	912.415	448.141	472.373	387.009	374.689	390.209	369.901	218.292	88.6223	307.456	122.572	205.003
ENSG00000011114	86.9841	-21.8196	4.37681	-4.98526	6.18783e-07	4.84587e-06	6	BTBD7	0	107.41	0	126.313	0	0	457.361	0	0	0	0	0	700.662	0	0	0
ENSG00000198133	181.913	-1.14692	0.230367	-4.97867	6.40223e-07	4.99791e-06	6	TMEM229B	290.128	281.198	249.449	254.695	302.32	178.499	154.082	211.238	145.891	119.021	109.749	198.13	78.1041	119.219	116.541	102.336
ENSG00000206437	162.974	-1.13936	0.228845	-4.97873	6.40032e-07	4.99791e-06	6	LTB	258.089	241.641	226.909	183.011	254.438	107.389	138.837	123.23	115.635	96.0091	105.237	73.4726	141.039	202.856	124.436	215.356
ENSG00000267221	91.2881	-1.00406	0.202385	-4.96114	7.0082e-07	5.44388e-06	6	C17orf113	92.787	140.109	143.183	156.594	127.051	71.5629	51.6665	74.0881	62.9641	74.2919	60.2696	81.7384	75.9134	86.7458	77.786	83.8586
ENSG00000227317	85.2269	-21.6012	4.37662	-4.93558	7.99134e-07	6.13309e-06	6	DDAH2	0	0	0	289.511	0	268.349	378.355	103.842	0	0	0	0	0	0	323.574	0
ENSG00000204682	211.82	-1.08224	0.219558	-4.92918	8.25737e-07	6.3204e-06	6	MIR1915HG	311.378	309.834	337.381	349.403	393.956	134.894	129.395	74.7951	169.862	172.496	139.684	169.367	290.221	155.827	101.905	148.718
ENSG00000251634	28.8574	-21.5414	4.37711	-4.92137	8.594e-07	6.56352e-06	6	NA	38.8396	0	39.8534	102.054	0	0	0	137.145	0	0	0	0	67.1203	0	76.7052	0
ENSG00000251322	123.312	-1.17493	0.238763	-4.9209	8.6147e-07	6.57642e-06	6	SHANK3	149.53	193.494	198.523	254.253	160.339	202.95	128.682	125.084	102.965	79.5138	71.2184	98.2016	69.7766	51.2017	46.7575	40.5087
ENSG00000230341	23.4187	-21.3893	4.37689	-4.88686	1.02456e-06	7.72244e-06	6	PPP1R18	47.6635	172.159	0	0	0	0	0	0	0	0	0	0	0	0	0	154.877
ENSG00000127585	52.6268	-2.29993	0.470652	-4.88668	1.02549e-06	7.7261e-06	6	FBXL16	219.812	104.247	44.5369	126.818	47.9509	27.4431	23.0259	17.9344	23.2671	22.5255	16.687	26.6461	52.7556	28.4169	31.1328	28.8288
ENSG00000156042	323.202	-1.24438	0.254958	-4.88075	1.05684e-06	7.94496e-06	6	CFAP70	301.672	587.903	425.99	690.789	457.735	298.527	261.627	221.996	234.148	246.164	144.869	294.332	319.742	289.559	218.568	177.611
ENSG00000111199	76.7628	-1.00758	0.206964	-4.8684	1.12503e-06	8.42456e-06	6	TRPV4	102.006	102.298	106.91	71.9278	92.8107	119.833	90.8267	98.3117	41.3289	49.1825	51.1403	55.4655	60.1252	58.6263	70.8924	56.5198
ENSG00000243696	78.2228	-1.27603	0.262274	-4.86524	1.14315e-06	8.54914e-06	6	NA	86.8489	118.273	106.861	141.082	112.108	66.0567	34.4753	42.7242	34.3737	64.4277	43.9996	102.32	106.947	75.3378	54.31	61.4195
ENSG00000177854	100.645	-1.08885	0.224488	-4.85039	1.23221e-06	9.17148e-06	6	TMEM187	204.386	106.384	145.766	134.983	137.041	61.1869	68.7119	58.1719	77.8617	50.4316	75.7698	110.874	113.401	90.5869	98.9543	75.8134
ENSG00000138002	517.643	-1.06835	0.220614	-4.84262	1.28139e-06	9.5007e-06	6	IFT172	473.113	905.087	680.028	659.51	747.892	638.837	365.105	538.986	329.887	358.907	302.286	405.502	675.942	423.486	346.833	430.893
ENSG00000135722	97.6203	-1.18045	0.244022	-4.83745	1.31516e-06	9.71768e-06	6	FBXL8	100.382	151.06	155.707	174.809	131.305	108.102	83.935	75.0376	48.443	81.9802	59.2131	66.3074	84.6322	98.2579	78.3902	64.3635
ENSG00000198929	96.0181	-1.07409	0.222124	-4.83554	1.32788e-06	9.78652e-06	6	NOS1AP	105.456	132.074	119.403	101.036	108.032	101.352	94.5969	78.2596	59.5263	68.3267	35.1305	95.5672	137.161	106.398	106.381	87.5901
ENSG00000116678	199.271	-1.09531	0.227183	-4.82126	1.42657e-06	1.04558e-05	6	LEPR	233.322	280.098	303.934	292.378	296.802	222.811	255.573	264.145	126.769	146.144	121.668	66.8489	177.975	117.997	155.52	126.353
ENSG00000205464	69.4674	-1.1167	0.23342	-4.78411	1.7175e-06	1.23936e-05	6	ATP6AP1L	106.817	91.4324	97.7268	111.853	66.9855	57.4371	36.9368	52.5593	44.9112	39.6977	46.9669	107.998	95.2093	52.241	50.1466	52.5611
ENSG00000123609	31.9123	-1.74929	0.366371	-4.77465	1.80021e-06	1.2931e-05	6	NMI	44.3531	43.6985	50.8751	47.9805	42.6364	21.9815	36.8442	51.3319	13.7274	12.4837	14.7572	27.2697	15.301	23.3396	38.7155	25.3013
ENSG00000286235	28.1559	-20.881	4.37775	-4.7698	1.84412e-06	1.32134e-05	6	NA	0	0	0	122.315	0	0	0	0	0	0	0	0	169.428	61.1699	0	97.583
ENSG00000164877	261.884	-1.13381	0.238435	-4.7552	1.98245e-06	1.41459e-05	6	MICALL2	279.334	397.066	350.864	410.275	257.491	345.921	198.186	436.196	130.353	161.612	172.053	194.723	153.557	235.452	263.555	203.507
ENSG00000106034	35.2101	-2.04523	0.430544	-4.75035	2.03065e-06	1.44599e-05	6	CPED1	32.8813	55.8151	76.8176	70.6472	82.5227	37.8111	29.0367	47.932	19.816	9.1587	17.7186	14.7862	42.559	10.8159	6.08569	8.95796
ENSG00000188582	41.5138	-1.22942	0.259266	-4.74194	2.11683e-06	1.50116e-05	6	PAQR9	77.1143	69.8122	68.5505	55.7787	58.1595	43.6681	39.0475	29.5448	22.0113	31.4489	30.7172	19.4434	21.9791	37.0898	33.4805	26.3752
ENSG00000182022	194.874	-1.33756	0.282176	-4.74018	2.13527e-06	1.513e-05	6	CHST15	229.304	273.915	215.247	267.467	296.091	227.822	351.508	179.293	102.287	88.2777	114.126	80.8972	190.5	170.98	114.388	215.888
ENSG00000113070	154.155	-1.39789	0.29648	-4.71494	2.41787e-06	1.70276e-05	6	HBEGF	230.332	183.175	185.446	177.738	257.122	154.779	142.064	146.641	65.4764	83.9569	86.1921	73.5749	199.748	227.279	110.732	142.223
ENSG00000266405	16.7293	-2.02386	0.430136	-4.70516	2.53666e-06	1.77916e-05	6	CBX3P2	26.9081	34.7176	22.6587	29.3888	35.5054	12.9842	15.9309	12.2247	10.271	5.09595	6.64319	10.8029	15.877	12.3497	7.74529	8.56484
ENSG00000141665	61.2315	-1.18651	0.252414	-4.70064	2.59343e-06	1.81603e-05	6	FBXO15	48.1161	86.8689	82.3797	79.2162	82.8572	54.6702	61.2097	42.1292	27.8428	35.3053	37.0371	60.1883	76.8032	78.5577	65.3819	61.1408
ENSG00000178852	82.3587	-2.16353	0.46065	-4.6967	2.64395e-06	1.84916e-05	6	EFCAB13	87.4104	144.937	147.559	189.655	76.0659	89.1333	94.0587	78.9051	15.4427	58.123	16.0691	80.5087	32.6556	42.4763	79.0123	85.7269
ENSG00000128011	96.1616	-1.02022	0.217413	-4.69256	2.69802e-06	1.8824e-05	6	LRFN1	89.4103	109.615	90.384	126.673	116.498	49.4206	54.3849	34.9555	55.3248	50.0995	52.6807	92.1091	67.1293	154.81	214.851	180.239
ENSG00000268225	22.9628	-1.71231	0.365465	-4.68529	2.79565e-06	1.94423e-05	6	NA	36.7579	30.1643	30.3464	46.4794	29.9834	26.2089	27.3934	22.6043	8.54189	10.5477	12.8881	16.183	13.493	16.2076	20.8474	18.7573
ENSG00000205929	62.0436	-1.07769	0.23007	-4.6842	2.81051e-06	1.95299e-05	6	C21orf62	77.9118	112.874	67.1053	102.904	99.1996	53.8515	52.1909	50.6239	41.5513	52.1443	37.3565	53.0429	44.7682	54.0595	50.8498	42.2635
ENSG00000187889	84.2046	-1.2775	0.272823	-4.68252	2.83368e-06	1.96672e-05	6	FYB2	94.1099	120.776	114.85	187.405	121.209	106.938	92.1656	113.203	56.8023	38.2581	65.8049	55.1414	31.535	51.3091	55.5512	42.217
ENSG00000103056	118.572	-1.19233	0.254948	-4.67675	2.91456e-06	2.01718e-05	6	SMPD3	121.161	215.46	140.148	205.028	158.23	160.583	96.7197	119.479	74.0785	90.988	56.6569	68.8639	58.2635	136.469	90.4114	104.62
ENSG00000183935	86.9122	-1.00637	0.215914	-4.66096	3.14742e-06	2.16274e-05	6	HTR7P1	104.39	101.021	116.055	113.26	92.2796	41.8542	47.1487	34.5337	58.6135	61.938	35.9756	103.129	151.655	98.9826	122.767	106.994
ENSG00000124813	33.7903	-2.56849	0.552634	-4.64773	3.3561e-06	2.29608e-05	6	RUNX2	26.5841	124.939	85.7122	38.3824	41.6551	45.2474	75.7768	25.1881	10.3811	12.9777	7.61051	11.3957	5.6304	7.30106	9.07048	12.7922
ENSG00000269405	27.7818	-7.36024	1.58875	-4.63274	3.60864e-06	2.45621e-05	6	NXF2	25.0064	34.2532	29.8529	28.0049	47.9257	0	24.1005	28.7167	0	0	0	0	65.0159	60.3911	72.9295	28.3116
ENSG00000241749	35.4447	-1.56057	0.338187	-4.61453	3.93992e-06	2.67326e-05	6	RPSAP52	67.3456	92.4936	71.4132	52.7615	56.7962	38.2712	25.8291	27.4862	20.1244	20.5019	29.4528	18.0937	4.82311	12.2533	14.4443	15.0248
ENSG00000021762	162.816	-1.2158	0.264046	-4.60449	4.13472e-06	2.79555e-05	6	OSBPL5	221.739	291.912	212.246	199.476	265.503	198.917	107.93	154.693	122.364	87.1592	98.3763	106.633	243.316	106.953	90.1197	97.7151
ENSG00000275131	99.5488	-1.16619	0.253453	-4.60123	4.19999e-06	2.83524e-05	6	NA	150.049	148.953	172.692	161.947	116.654	93.3557	84.5366	77.9707	60.4229	74.6774	65.2427	56.9137	122.583	61.4771	92.4636	52.8425
ENSG00000130037	33.8031	-1.68047	0.365312	-4.60009	4.22315e-06	2.84788e-05	6	KCNA5	65.8226	81.4794	61.0802	34.7523	66.3528	21.4478	19.9463	16.4401	10.4599	18.0195	29.8699	12.1618	17.2262	24.9683	30.539	30.2837
ENSG00000111664	109.343	-1.25996	0.27501	-4.58153	4.61586e-06	3.09661e-05	6	GNB3	114.158	132.306	188.067	202.646	117.273	135.408	84.1296	109.611	83.4688	44.0902	62.0366	119.794	88.2348	102.61	87.0765	78.5816
ENSG00000204851	42.7821	-1.45301	0.31766	-4.5741	4.78274e-06	3.19367e-05	6	PNMA8B	60.5181	65.6383	63.0093	57.3185	45.7377	14.3708	14.8595	20.8566	29.3141	20.3369	13.8993	48.8656	83.3959	37.0111	54.6525	54.7292
ENSG00000143632	101.743	-1.7367	0.380503	-4.56421	5.01375e-06	3.33375e-05	6	ACTA1	205.28	209.973	223.792	215.706	207.973	82.5277	104.508	28.5243	69.587	59.3979	62.3078	14.2638	20.6681	61.6722	15.7172	45.9887
ENSG00000143412	116.27	-1.10896	0.243564	-4.55305	5.28728e-06	3.4941e-05	6	ANXA9	138.643	173.49	160.631	221.904	211.315	83.0419	101.679	68.7387	91.6238	102.441	58.1779	103.715	128.564	89.9138	74.2974	52.1463
ENSG00000166321	70.0383	-1.1931	0.262736	-4.54107	5.59691e-06	3.68461e-05	6	NUDT13	95.7559	122.383	90.0544	93.1158	66.1452	53.0025	86.9185	48.8715	44.4681	42.9782	34.6597	66.5071	96.8161	66.6909	53.1672	59.079
ENSG00000205307	218.016	-1.22073	0.269076	-4.53675	5.71288e-06	3.75095e-05	6	SAP25	208.408	401.387	276.951	404.744	300.118	263.969	202.317	241.554	141.432	159.958	108.614	222.393	101.68	150.218	181.36	123.157
ENSG00000026950	163.912	-1.28433	0.283179	-4.5354	5.74953e-06	3.77215e-05	6	BTN3A1	165.31	165.746	228.241	213.212	205.118	128.903	103.706	148.69	85.9087	96.1059	58.923	179.575	76.0071	180.184	328.981	257.984
ENSG00000286261	83.4636	-1.07339	0.236778	-4.5333	5.8068e-06	3.80538e-05	6	ZNF761	107.684	112.404	110.418	117.712	106.451	101.969	68.2754	70.7795	42.0624	38.5393	79.6655	83.7659	79.5872	78.0007	77.3905	60.7143
ENSG00000105679	33.8445	-1.49362	0.330919	-4.51356	6.37497e-06	4.13846e-05	6	GAPDHS	48.07	65.4535	56.0671	58.7709	42.6225	26.5169	18.8761	19.9892	11.7268	20.2374	26.1664	36.7608	24.8428	19.7465	34.4089	31.2561
ENSG00000164741	290.167	-1.76204	0.390959	-4.50696	6.57626e-06	4.24996e-05	6	DLC1	303.856	860.412	434.387	446.646	646.939	190.48	158.147	123.687	198.698	199.013	78.8773	111.485	135.762	284.155	108.716	361.412
ENSG00000179630	240.218	-1.11376	0.247466	-4.50065	6.77467e-06	4.37e-05	6	LACC1	310.425	300.072	263.638	319.301	364.015	192.721	244.408	201.466	162.701	124.872	144.54	151.716	401.856	264.94	187.963	208.862
ENSG00000081041	48.7098	-1.23667	0.274973	-4.49741	6.87854e-06	4.43369e-05	6	CXCL2	69.5379	63.7034	59.9014	71.6001	74.683	40.6812	41.6906	18.6573	24.6823	24.7942	37.4696	34.6868	37.3849	63.6488	51.7872	64.4486
ENSG00000168918	456.024	-1.04302	0.231953	-4.4967	6.90175e-06	4.447e-05	6	INPP5D	669.122	631.442	575.983	456.454	557.49	348.56	337.181	419.107	310.542	285.56	244.766	425.404	948.37	451.648	370.13	264.629
ENSG00000263528	115.809	-1.2929	0.287581	-4.49577	6.93196e-06	4.46479e-05	6	IKBKE	130.53	136.478	166.542	177.466	149.543	141.605	93.1267	67.0439	67.9053	45.0456	74.3295	97.5504	200.684	83.8853	116.833	104.376
ENSG00000166741	286.686	-1.29643	0.288855	-4.48817	7.18392e-06	4.61503e-05	6	NNMT	765.15	575.185	636.965	351.285	321.699	302.07	387.601	216.375	214.654	209.541	222.683	65.9917	33.1579	97.5102	79.8574	107.251
ENSG00000113211	26.2739	-1.69728	0.378214	-4.48762	7.20222e-06	4.62506e-05	6	PCDHB6	31.8188	37.0121	36.8572	30.4338	34.6265	15.9194	15.054	19.4786	8.4488	10.5455	12.7199	47.7938	42.9623	26.923	14.5656	35.2226
ENSG00000173295	141.805	-1.28369	0.286379	-4.4825	7.37739e-06	4.72e-05	6	FAM86B3P	239.123	211.752	148.18	261.704	249.436	118.013	135.278	94.3854	64.9566	75.1967	137.058	136.336	86.1679	94.1054	138.932	78.2488
ENSG00000069493	135.553	-1.30601	0.291513	-4.48011	7.46039e-06	4.76604e-05	6	CLEC2D	175.269	160.402	251.041	258.673	141.482	107.522	97.72	149.941	105.781	78.4265	55.8096	73.6664	126.309	116.984	167.074	102.753
ENSG00000140795	114.231	-1.05968	0.236889	-4.47334	7.70084e-06	4.91238e-05	6	MYLK3	138.264	179.244	129.754	184.431	139.946	153.801	99.8904	103.333	60.6551	92.4948	69.2628	85.2879	98.4338	80.5653	81.2395	131.092
ENSG00000163909	20.501	-2.0221	0.455546	-4.43884	9.04454e-06	5.6938e-05	6	HEYL	30.1804	39.3064	37.4181	20.7074	29.1659	17.6686	20.9584	18.5378	9.59336	4.21927	9.41713	11.0409	28.5902	15.0687	15.2627	20.8802
ENSG00000166578	43.7264	-1.36286	0.307776	-4.4281	9.50678e-06	5.96089e-05	6	IQCD	51.625	54.7438	78.858	67.5777	64.5091	23.9429	47.4678	42.2243	29.6351	17.4616	26.5045	35.739	31.7166	31.2906	48.2048	48.1215
ENSG00000184898	62.2217	-1.27932	0.289008	-4.4266	9.57284e-06	5.99579e-05	6	RBM43	97.9049	78.1958	118.096	97.1616	75.7109	36.0613	47.0301	30.5021	56.981	34.9564	24.2486	45.0583	69.5452	51.132	67.6861	65.2771
ENSG00000171992	51.5568	-1.74672	0.39475	-4.42487	9.65004e-06	6.02551e-05	6	SYNPO	97.6069	74.9869	133.596	124.711	88.826	44.6025	49.1735	16.0781	52.2454	25.2376	19.5523	11.5865	20.2746	23.355	20.6457	22.4302
ENSG00000231443	32.0069	-1.33685	0.302455	-4.42001	9.86944e-06	6.15033e-05	6	NA	52.5903	47.9441	56.035	62.9871	63.2216	26.5779	15.2513	25.7693	18.0379	27.2628	21.8824	20.0053	20.9252	13.3967	14.7853	25.4381
ENSG00000197816	339.954	-1.17323	0.265527	-4.41849	9.93923e-06	6.18935e-05	6	CCDC180	360.141	504.802	535.696	605.171	370.444	318.878	352.056	398.643	252.832	234.943	145.112	519.236	211.254	208.727	191.468	229.858
ENSG00000131771	119.303	-1.14667	0.259788	-4.41388	1.01536e-05	6.30692e-05	6	PPP1R1B	221.986	179.255	180.073	159.042	109.915	86.8646	112.812	81.3699	87.8627	89.3662	52.8437	160.415	95.2496	102.863	87.9457	100.986
ENSG00000186470	138.458	-1.00042	0.227175	-4.40373	1.06405e-05	6.58564e-05	6	BTN3A2	148.088	182.606	136.047	185.298	157.473	96.4164	94.0272	102.877	84.4998	88.7862	69.7658	147.716	84.0175	170.826	284.985	181.894
ENSG00000256340	28.6673	-2.28858	0.52103	-4.39242	1.12096e-05	6.92795e-05	6	ABCC6P1	33.5375	33.3428	33.9893	53.4182	80.2295	20.004	29.9555	8.46134	8.27002	16.7882	4.82292	13.9473	17.5523	49.9764	22.8273	31.5539
ENSG00000237489	39.4521	-1.17607	0.268109	-4.38656	1.15158e-05	7.10959e-05	6	C10orf143	37.5208	50.1502	47.1497	39.0102	56.6792	34.5272	33.8153	36.1499	19.9337	21.382	20.0526	53.0823	49.3069	47.9548	40.8977	43.621
ENSG00000148204	514.277	-1.123	0.256097	-4.38505	1.15957e-05	7.14867e-05	6	CRB2	685.447	730.127	739.3	752.172	900.684	366.979	366.792	218.044	437.175	316.913	294.937	548.368	1178.92	307.032	162.755	222.779
ENSG00000144893	299.873	-1.06154	0.242979	-4.36887	1.24892e-05	7.64762e-05	6	MED12L	282.171	331.843	423.728	299.659	320.832	392.103	352.462	361.575	191.712	146.21	138.821	204.023	333.344	365.217	454.43	199.84
ENSG00000155066	120.446	-1.16991	0.268239	-4.36144	1.29208e-05	7.88953e-05	6	PROM2	111.583	183.838	168	134.52	147.546	108.938	68.8926	68.4282	71.4333	78.7306	48.6676	110.679	156.899	112.402	141.931	214.647
ENSG00000186862	23.6209	-1.74385	0.403328	-4.32364	1.53473e-05	9.21801e-05	6	PDZD7	44.95	39.3621	40.5563	45.5661	61.8899	12.5882	15.8031	16.5606	18.9053	13.3737	10.2704	4.8476	15.4532	13.9198	14.0607	9.82684
ENSG00000100156	57.0012	-1.37721	0.320726	-4.29403	1.75458e-05	0.000103832	6	SLC16A8	71.0449	88.9383	59.7777	98.0325	80.4683	44.4353	61.6716	32.4316	24.4173	22.8348	47.8724	47.1191	74.6758	59.6815	59.8877	38.73
ENSG00000177469	97.5754	-1.64713	0.384186	-4.28733	1.80831e-05	0.000106755	6	CAVIN1	205.091	129.962	152.598	149.79	199.703	81.4179	62.8098	36.8533	44.9721	57.3854	58.0697	48.9752	191.523	65.422	33.9106	42.7225
ENSG00000258659	42.3173	-1.31755	0.308683	-4.2683	1.96969e-05	0.000115336	6	TRIM34	70.7737	60.1381	51.2074	75.5004	44.1098	21.7101	30.6673	23.6165	21.2572	24.7398	26.3998	43.3116	30.3264	56.052	62.528	34.7391
ENSG00000082196	47.5685	-1.33985	0.313933	-4.26797	1.97262e-05	0.000115468	6	C1QTNF3	41.1033	64.4336	55.4463	90.5124	44.4316	48.9638	43.8615	38.3011	24.6579	17.5541	29.0521	45.5336	40.1959	52.5186	67.4395	57.0907
ENSG00000125434	86.3489	-1.5266	0.357714	-4.26765	1.97547e-05	0.000115596	6	SLC25A35	47.1954	159.709	129.788	112.564	132.463	118.469	111.625	75.659	52.9307	37.0961	30.3271	55.8732	46.822	59.8395	111.641	99.5802
ENSG00000153237	52.3457	-1.31839	0.309441	-4.26055	2.03926e-05	0.000118886	6	CCDC148	45.4096	105.383	65.6885	93.9231	95.3222	67.2094	49.9498	42.9717	32.0534	36.6415	28.9438	34.1522	25.9938	36.6359	42.9834	34.2696
ENSG00000142046	92.6047	-1.00732	0.236828	-4.25338	2.10568e-05	0.00012218	6	TMEM91	115.423	123.486	132.393	158.791	103.739	117.139	80.042	104.355	42.549	80.6237	67.136	66.6561	65.0963	69.5447	91.2938	63.4089
ENSG00000206077	59.4396	-1.33826	0.315488	-4.24188	2.21652e-05	0.00012801	6	ZDHHC11B	62.571	100.508	69.9609	92.8509	55.3121	75.204	74.5162	110.762	31.8945	42.7886	17.6592	31.7395	37.5135	39.4915	56.6652	51.5964
ENSG00000134463	19.9838	-1.65918	0.392263	-4.22976	2.33945e-05	0.000134659	6	ECHDC3	29.6542	51.9871	24.0402	39.7255	36.5462	13.2683	19.0064	17.5585	13.1686	10.0629	10.9968	10.4574	9.05546	9.14276	15.4098	9.66073
ENSG00000162999	74.9816	-1.23898	0.293186	-4.22591	2.37979e-05	0.000136753	6	DUSP19	120.305	64.0201	72.4476	131.193	112.745	35.77	24.4367	32.3926	41.9619	45.6239	38.635	73.2882	97.5736	78.6571	136.473	94.1817
ENSG00000240038	88.6718	-1.34619	0.318936	-4.22087	2.43363e-05	0.000139522	6	AMY2B	82.5233	143.572	98.3219	220.381	123.606	82.4676	86.0547	62.7957	48.0489	71.1511	38.2078	76.3244	71.3932	87.6708	67.4746	58.7549
ENSG00000105339	311.591	-1.05777	0.250875	-4.21633	2.48307e-05	0.000142151	6	DENND3	273.745	510.268	368.444	601.815	477.927	278.661	399.575	295.225	232.885	236.202	174.084	202.851	335.952	182.301	172.001	243.518
ENSG00000164674	33.282	-1.35033	0.320267	-4.21628	2.4836e-05	0.000142151	6	SYTL3	36.1843	42.4278	49.773	47.3388	49.3302	29.5571	32.8524	26.9508	13.6177	15.5936	24.5216	24.0235	47.7642	34.7522	28.6348	29.1903
ENSG00000165923	71.7114	-1.66676	0.395843	-4.21065	2.54638e-05	0.000145214	6	AGBL2	139.75	104.633	84.8909	109.551	89.2217	66.2664	82.6815	41.7089	21.7433	34.4321	44.9693	38.8169	34.91	44.2459	55.1258	154.435
ENSG00000104883	43.5025	-1.0917	0.259465	-4.20752	2.58193e-05	0.000147096	6	PEX11G	49.1568	62.0864	59.17	52.4701	58.8246	35.066	41.8228	28.0629	30.453	28.8377	19.7674	59.7261	45.4348	38.9975	37.8059	48.358
ENSG00000169418	59.7152	-1.05379	0.25046	-4.20742	2.58305e-05	0.000147111	6	NPR1	97.3222	105.227	76.7811	122.863	128.847	62.605	71.4843	44.512	56.7601	52.222	44.9104	23.4923	15.5922	20.1013	19.9332	12.7896
ENSG00000053702	49.9145	-1.19395	0.283825	-4.20665	2.59189e-05	0.000147566	6	NRIP2	48.3166	89.62	65.0241	89.6412	65.4453	47.8549	53.9366	60.4204	32.8564	26.4271	35.1675	45.4725	31.3224	45.3333	29.8214	31.9722
ENSG00000186301	128.501	-1.00492	0.239164	-4.20179	2.64807e-05	0.00015017	6	NA	169.02	165.509	188.424	212.527	172.687	135.776	122.135	172.041	87.2239	97.8038	86.4104	131.568	61.5476	63.6789	110.25	79.4211
ENSG00000099957	26.3555	-2.80649	0.671978	-4.17646	2.96078e-05	0.000165781	6	P2RX6	78.0223	57.6907	44.1963	60.1485	20.3373	26.9142	18.7104	9.59609	7.00576	9.0592	6.34105	57.818	5.51074	3.29788	12.1639	4.87535
ENSG00000165323	429.672	-1.37055	0.328447	-4.17284	3.0083e-05	0.00016806	6	FAT3	671.668	696.558	601.634	683.859	687.349	367.697	387.256	250.867	417.434	191.402	169.282	330.858	632.999	395.579	255.297	135.01
ENSG00000227507	15.8796	-3.1687	0.762606	-4.1551	3.25147e-05	0.000180072	6	LTB	30.1538	39.35	26.5219	57.9136	22.3223	9.83822	6.95576	5.47713	5.23052	6.37045	0	8.53046	1.89901	19.028	12.6683	1.81477
ENSG00000115221	448.416	-1.01816	0.245195	-4.15244	3.28955e-05	0.000181889	6	ITGB6	651.408	673.598	729.274	732.948	837.212	534.398	619.69	376.513	412.553	372.431	288.718	104.092	265.439	234.88	146.415	195.092
ENSG00000158286	561.336	-1.20828	0.291359	-4.14707	3.36763e-05	0.000185553	6	RNF207	497.239	935.965	895.465	1162.95	1032.89	810.4	442.876	568.501	382.177	427.96	364.764	318.945	130.313	409.833	339.754	261.343
ENSG00000077327	209.008	-1.03076	0.248879	-4.14163	3.44852e-05	0.000189595	6	SPAG6	241.867	165.288	241.556	253.884	313.779	223.565	133.011	129.828	137.58	126.708	93.8042	179.393	297.777	277.842	242.788	285.452
ENSG00000103222	302.644	-1.0093	0.244059	-4.13546	3.54249e-05	0.000193765	6	ABCC1	301.816	272.717	469.413	368.13	396.282	538.073	322.372	318.274	162.64	169.355	205.97	249.257	242.807	212.258	225.886	387.048
ENSG00000137101	47.225	-1.20941	0.295242	-4.09633	4.19744e-05	0.000226717	6	CD72	70.8547	77.1697	64.1089	64.9361	72.5345	41.781	31.9729	72.516	33.1972	33.1873	24.6686	33.5912	40.7715	24.7519	33.9891	35.5691
ENSG00000167371	34.4925	-2.20259	0.538437	-4.09072	4.30043e-05	0.000232062	6	PRRT2	25.5477	107.129	54.2641	79.7011	53.3189	29.2837	37.809	43.3841	13.4127	16.0264	12.0359	7.86944	33.4428	9.76343	21.6114	7.28096
ENSG00000101049	54.5111	-1.16692	0.285494	-4.08739	4.36253e-05	0.000235266	6	SGK2	62.4637	72.3691	72.9044	93.1748	52.7034	72.2097	55.5056	73.7761	33.8936	26.392	34.4796	40.1783	18.3611	47.5525	60.6159	55.5982
ENSG00000111801	42.2249	-1.81073	0.444299	-4.07549	4.59183e-05	0.000246554	6	BTN3A3	68.0117	64.1518	120.914	44.1947	27.7495	40.9092	42.4747	62.3951	16.4313	17.4509	20.6706	56.1869	21.1623	21.2852	24.8935	26.7169
ENSG00000145491	51.1827	-1.09732	0.270451	-4.05736	4.96315e-05	0.000264354	6	ROPN1L	51.9068	60.8509	86.4288	62.8061	72.5639	57.8017	45.7695	43.7577	35.4946	29.4396	28.3347	29.5221	53.8901	45.7949	52.4379	62.1243
ENSG00000197587	8.46793	-2.91322	0.718438	-4.05493	5.01498e-05	0.000266868	6	DMBX1	17.5425	27.2256	15.7457	16.1314	19.5032	10.5956	4.96483	4.58517	2.12969	3.18095	2.35594	1.22304	7.61395	0.943584	0.84356	0.902237
ENSG00000214290	52.1075	-1.43074	0.353128	-4.05162	5.08651e-05	0.000270009	6	COLCA2	84.3473	67.8572	66.2907	83.9491	66.659	45.3837	36.218	65.532	28.0547	26.6255	27.304	88.8497	27.4653	30.1911	48.0948	40.8972
ENSG00000179023	8.00829	-3.54053	0.877041	-4.03691	5.416e-05	0.000285061	6	KLHDC7A	17.4291	22.4672	12.0698	15.2831	16.8997	0.8914	5.96646	4.58916	0	4.25462	0	3.67604	6.62104	5.66815	5.07405	7.24285
ENSG00000079308	210.401	-1.3773	0.341505	-4.03304	5.506e-05	0.000289271	6	TNS1	206.837	362.87	372.559	374.149	282.986	211.228	222.846	187.545	78.3761	114.818	183.826	84.2363	263.784	102.531	146.569	171.261
ENSG00000072858	15.7198	-1.84303	0.457235	-4.03081	5.55842e-05	0.000291741	6	SIDT1	18.0089	25.759	21.6286	21.4025	17.9527	16.3434	17.8436	24.5287	5.55122	8.89014	4.2037	12.4382	16.0292	8.011	13.3743	19.5515
ENSG00000107796	514.7	-1.22377	0.304024	-4.02524	5.69174e-05	0.000298195	6	ACTA2	791.989	692.28	667.253	626.734	791.729	433.217	295.373	263.807	347.555	332.523	236.801	384.927	1307.65	482.514	283.344	297.503
ENSG00000050030	44.1509	-1.08113	0.268699	-4.02356	5.73244e-05	0.000300054	6	NEXMIF	58.5372	64.0703	91.534	59.2957	80.7139	31.4648	35.1025	41.6156	31.5151	41.9043	26.423	22.0964	32.0511	24.4651	34.1924	31.4337
ENSG00000283589	60.4547	-1.39349	0.347169	-4.01387	5.97302e-05	0.000311984	6	GOLGA8N	98.4546	112.608	92.0882	111.245	86.879	94.9328	27.3496	71.4036	43.7081	44.0146	26.5442	25.9945	23.8706	36.3997	25.3029	46.481
ENSG00000249437	139.85	-1.06717	0.266249	-4.00816	6.11925e-05	0.000318947	6	NAIP	143.214	169.768	132.222	134.741	118.677	172.176	153.686	132.999	49.1296	91.3352	48.8109	177.113	188.234	239.285	163.392	122.819
ENSG00000171873	11.0015	-2.6196	0.653617	-4.00785	6.12742e-05	0.000319277	6	ADRA1D	24.9136	13.8113	15.652	21.974	26.9595	9.23963	4.62772	5.89287	2.91241	3.97307	3.20807	23.5724	6.24291	7.25655	2.36476	3.42314
ENSG00000154760	421.952	-1.18932	0.29738	-3.99934	6.35202e-05	0.000329488	6	SLFN13	669.654	580.769	585.928	476.692	244.566	423.239	421.193	826.929	190.748	250.775	230.2	309.748	251.622	346.437	556.763	385.969
ENSG00000100842	327.074	-1.01587	0.255734	-3.97238	7.1157e-05	0.000365479	6	EFS	454.855	490.727	439.407	480.25	350.043	333.429	296.523	418.448	198.037	223.885	235.453	325.985	176.592	154.755	388.052	266.741
ENSG00000164532	47.8864	-1.04826	0.263926	-3.97178	7.13362e-05	0.000366072	6	TBX20	84.824	83.7831	96.0803	73.2299	64.6561	45.3648	30.2943	35.6121	41.1957	41.1845	33.3808	21.2445	39.6289	33.7228	22.9321	19.0483
ENSG00000070729	8.41468	-3.45726	0.871288	-3.96798	7.24832e-05	0.000371296	6	CNGB1	13.9089	20.1313	9.85813	30.9786	7.09842	7.34203	19.511	12.1083	1.77853	1.14019	1.56537	2.06048	1.23943	2.44308	0	3.47122
ENSG00000102243	13.9474	-3.80548	0.960199	-3.96323	7.39436e-05	0.000377975	6	VGLL1	21.9735	16.9136	13.5424	30.0385	51.6234	4.56242	18.9927	4.78244	4.62223	0.913096	0	7.163	32.7808	10.6382	1.46866	3.14391
ENSG00000165309	243.549	-1.08042	0.273499	-3.95036	7.80325e-05	0.00039643	6	ARMC3	186.429	174.878	265.766	357.497	377.835	244.298	181.509	146.909	120.733	162.994	103.995	299.679	417.152	278.028	259.999	319.092
ENSG00000197753	86.4789	-1.01397	0.257228	-3.94191	8.0836e-05	0.000408868	6	LHFPL5	99.48	110.657	143.577	117.594	99.0041	123.656	52.1796	87.4543	58.283	59.1666	50.8071	85.2421	103.989	57.1586	72.4477	62.9659
ENSG00000278624	61.7385	-1.33917	0.340025	-3.93845	8.20084e-05	0.000413829	6	AZU1	69.5861	140.983	70.7179	133.385	112.572	71.3537	42.4108	48.8787	51.4905	44.1421	29.3371	60.5084	35.2256	29.299	29.9165	18.0099
ENSG00000180537	46.6907	-1.15049	0.29248	-3.93356	8.36955e-05	0.000421234	6	RNF182	47.1909	60.1087	68.3814	71.9318	77.7361	56.7915	45.6447	32.6727	38.5592	24.0624	25.4217	35.9629	47.891	32.9885	33.8141	47.8928
ENSG00000204839	58.1102	-1.69707	0.431898	-3.92933	8.51811e-05	0.000427838	6	MROH6	42.9135	117.557	58.0287	75.7234	122.762	80.4745	89.8078	55.8159	32.8854	29.8429	15.0168	64.0281	32.0265	24.119	52.2524	36.5098
ENSG00000281039	36.3778	-1.21468	0.309129	-3.92935	8.51745e-05	0.000427838	6	NA	49.3866	58.7896	52.5122	64.5596	51.8721	39.7164	25.3145	58.2625	28.6525	17.8474	25.325	32.3861	25.7962	17.2369	19.2106	15.1768
ENSG00000112164	1213.53	-1.03797	0.264169	-3.92918	8.52348e-05	0.000427983	6	GLP1R	2105.72	2254.22	2119.56	2056.4	1783.91	1372.21	1499.9	1139.28	1049.35	1050.38	915.554	815.89	210.701	321.713	369.495	352.257
ENSG00000163071	271.419	-1.02349	0.260807	-3.92431	8.69805e-05	0.000436495	6	SPATA18	332.781	291.178	303.909	306.667	329.02	206.628	233.579	234.716	153.106	135.52	173.944	260.363	630.082	365.546	190.724	194.936
ENSG00000180801	105.554	-1.63603	0.417502	-3.91862	8.90558e-05	0.000445873	6	ARSJ	217.007	148.527	176.669	246.899	288.965	34.1787	35.9551	16.2157	102.636	54.7043	50.9198	50.0453	110.522	92.8126	28.9809	33.8221
ENSG00000149922	19.1911	-1.91181	0.488052	-3.91722	8.95743e-05	0.000448339	6	TBX6	35.3021	24.6666	32.2428	49.6123	16.1838	14.0912	18.4658	19.1406	7.8224	6.23937	11.1353	18.3524	6.90956	14.0735	18.7295	14.0905
ENSG00000204970	36.9159	-1.48894	0.382037	-3.89738	9.72406e-05	0.000483183	6	PCDHA1	50.6983	41.9239	41.3051	37.943	62.7014	14.9836	33.1855	16.3605	17.4983	16.73	15.8763	38.5691	84.9841	48.4094	31.1471	38.3386
ENSG00000157765	21.0179	-1.56476	0.402647	-3.88617	0.000101838	0.000503303	6	SLC34A2	38.5501	29.0876	21.7912	25.8917	16.8794	15.7215	17.94	15.1045	9.94573	8.02933	7.9688	21.3022	19.2623	23.4596	36.2035	29.1494
ENSG00000149489	20.9737	-1.99506	0.513736	-3.88343	0.000102994	0.000508579	6	ROM1	25.8548	25.673	30.6794	67.5282	21.3774	23.0241	21.8447	29.5959	7.67719	12.7698	4.28855	6.71268	18.2247	14.8059	14.7234	10.7988
ENSG00000260261	255.943	-1.57806	0.408527	-3.86281	0.000112091	0.000547703	6	NA	335.467	480.475	599.454	518.038	281.627	426.692	100.478	100.11	161.452	146.893	136.228	118.521	178.213	155.377	223.393	132.664
ENSG00000215045	22.5719	-1.34563	0.350616	-3.8379	0.000124092	0.000600568	6	GRID2IP	26.8962	43.0849	36.3926	43.1107	28.4968	21.9856	21.6449	15.1976	13.7019	12.4146	16.2455	11.1937	8.54556	20.8145	23.2299	18.1956
ENSG00000137098	58.9087	-1.03625	0.270019	-3.83771	0.000124188	0.000600862	6	SPAG8	57.7008	83.3253	118.073	96.0325	70.02	39.8678	37.1877	32.0812	35.4938	44.0514	44.2534	60.9323	69.3936	60.4807	42.6918	50.9537
ENSG00000153820	53.7746	-1.5347	0.400366	-3.83323	0.000126471	0.000611052	6	SPHKAP	82.8193	71.0599	73.0545	91.3215	104.658	47.673	52.2183	43.1289	37.2158	29.3244	20.9356	29.6227	102.575	39.6105	12.8948	22.2802
ENSG00000128591	1052.69	-1.1117	0.29006	-3.83267	0.00012676	0.000612107	6	FLNC	1670.32	1508.39	1550.74	1504.49	1774.03	1057.99	1032.13	708.036	859.535	716.104	647.564	498.578	1735.57	720.732	369.891	488.86
ENSG00000205838	22.079	-1.41347	0.36904	-3.83012	0.000128079	0.000617957	6	TTC23L	34.2572	34.6546	31.4681	27.9492	39.9155	9.17058	7.42226	12.5217	14.3833	14.5445	8.93687	16.6489	31.299	20.0849	20.0007	30.0062
ENSG00000232049	37.8127	-1.77873	0.464967	-3.8255	0.000130505	0.000627909	6	NA	61.0353	58.2324	69.5203	69.7792	75.2012	33.331	30.7813	13.4099	33.2616	18.0115	6.80299	15.6892	7.66568	40.3522	18.4949	53.4343
ENSG00000144476	168.131	-1.22254	0.320625	-3.813	0.000137288	0.000656699	6	ACKR3	233.373	259.918	268.148	313.693	361.593	101.155	103.094	54.9698	174.058	104.226	91.0595	124.302	304.872	82.289	43.7636	69.5799
ENSG00000117228	7.23875	-4.19308	1.10022	-3.81112	0.000138339	0.00066136	6	GBP1	11.0385	16.076	14.5713	11.5827	34.9603	0.726706	7.50387	9.69277	1.76312	0	0.962471	0	0.79002	2.35893	0.713769	3.07964
ENSG00000173349	48.4702	-8.75558	2.30111	-3.80494	0.000141838	0.000676217	6	SFT2D3	77.5645	42.7117	108.891	89.8764	115.317	0	0	0	0	0	0	0	144.621	76.1054	0	120.436
ENSG00000224881	31.232	-1.44338	0.380845	-3.78995	0.000150678	0.000714416	6	NA	42.4618	53.6697	38.1489	62.5326	38.7106	18.4287	13.0116	28.831	15.0025	13.778	23.5802	29.5983	12.4627	41.6145	39.4591	28.4222
ENSG00000175329	97.2621	-1.00134	0.265973	-3.76482	0.000166667	0.000781008	6	ISX	164.972	118.954	102.466	172.892	166.462	52.4256	50.3689	70.6016	62.1109	75.3346	80.623	71.8253	46.4609	106.892	140.95	72.8556
ENSG00000119943	106.908	-1.60698	0.427275	-3.76101	0.000169229	0.000792219	6	PYROXD2	102.594	224.932	169.291	314.125	123.497	80.8815	54.3246	97.762	38.5963	55.9337	91.2285	114.243	35.8758	57.6622	86.8546	62.7238
ENSG00000254413	181.257	-1.2386	0.330442	-3.74831	0.000178033	0.00082753	6	CHKB-CPT1B	238.113	350.802	147.035	221.525	259.378	133.492	129.134	71.5495	80.4023	168.795	61.6302	260.919	206.423	203.447	164.17	203.305
ENSG00000203872	30.1691	-1.36285	0.365295	-3.73081	0.000190863	0.000881236	6	C6orf163	36.5367	49.3107	30.8943	49.9348	29.0083	33.2996	30.1349	29.5973	9.76284	19.8597	16.3173	32.4208	38.7084	31.2213	30.6733	15.0254
ENSG00000197558	257.479	-1.32568	0.355489	-3.72917	0.000192115	0.000886068	6	SSPOP	209.109	345.247	812.714	336.825	363.147	224.789	250.421	193.356	220.078	128.693	144.246	153.855	246.941	211.355	167.764	111.128
ENSG00000002745	20.7538	-2.90987	0.785683	-3.70362	0.000212545	0.000968534	6	WNT16	24.9578	47.6282	79.9479	51.3722	62.3439	11.5006	4.78582	2.69374	15.6121	0.992272	5.40728	2.31622	16.1559	4.5453	0	1.80097
ENSG00000150275	34.6164	-1.27145	0.343673	-3.69959	0.000215947	0.000982603	6	PCDH15	49.9834	28.7773	43.4854	52.9321	35.2876	29.7113	25.1643	24.2628	24.9625	11.8247	15.8772	41.5832	75.9912	30.876	27.3002	35.8437
ENSG00000233622	20.502	-1.3724	0.372522	-3.68408	0.000229527	0.00103783	6	CYP2T1P	37.8129	30.6811	31.3901	41.2115	22.1412	16.766	21.9717	15.296	14.217	15.3904	7.89174	10.5549	12.5554	16.4927	17.9358	15.7229
ENSG00000107738	71.4239	-1.10165	0.299045	-3.68391	0.000229684	0.00103827	6	VSIR	112.429	74.954	125.835	124.516	136.39	92.9956	75.862	56.8616	57.4641	64.5691	38.5883	16.2794	22.7616	68.2289	33.4114	41.6366
ENSG00000134864	60.5769	-1.33794	0.363852	-3.67715	0.000235851	0.00106253	6	GGACT	46.5394	52.4468	83.2574	107.75	88.9223	32.731	46.1347	46.0087	30.8754	39.9323	19.3568	32.7757	66.9535	83.8814	106.104	85.5601
ENSG00000049283	68.6189	-1.37686	0.37457	-3.67584	0.000237067	0.00106745	6	EPN3	71.4627	109.937	79.7089	113.991	92.5878	53.1705	108.392	39.1477	49.2901	36.8173	22.3129	54.5949	133.765	38.4834	45.9446	48.295
ENSG00000236428	48.3197	-8.097	2.20478	-3.67248	0.000240209	0.00108019	6	PPP1R18	73.5572	0	55.4261	99.35	46.8583	42.2162	0	68.2343	0	0	0	86.4158	132.011	82.042	0	87.0034
ENSG00000131016	624.722	-1.23823	0.337198	-3.67213	0.00024054	0.00108084	6	AKAP12	966.087	847.101	939.111	883.54	1056.78	452.326	443.922	267.674	427.892	406.543	358.945	296.927	1196.17	707.784	288.255	456.493
ENSG00000273633	10.4894	-6.26334	1.70892	-3.66509	0.000247254	0.00110732	6	CDC42EP5	9.80977	16.8842	15.7026	7.64433	29.0126	22.1383	35.8903	7.19399	0	0	0	0	0	0	0	23.5546
ENSG00000186564	9.74094	-1.96821	0.537359	-3.66275	0.000249518	0.00111595	6	FOXD2	17.2692	20.2427	22.6651	18.8382	12.6467	1.81055	1.98347	1.79325	6.21539	4.27848	3.41329	13.3262	11.4438	5.84809	6.75318	7.32751
ENSG00000206559	26.8557	-1.69433	0.463282	-3.65723	0.000254952	0.00113643	6	ZCWPW2	45.2263	45.0937	45.3783	27.576	38.5098	24.3782	10.5936	50.7583	12.7834	12.6562	11.746	21.3003	23.1755	10.9253	21.7674	27.8223
ENSG00000080947	251.244	-1.04978	0.287643	-3.64959	0.000262656	0.00116625	6	CROCCP3	436.125	366.238	424.958	364.055	273.726	236.307	211.748	101.589	157.149	250.562	134.126	142.519	271.923	223.349	225.273	200.261
ENSG00000183840	66.1687	-1.14142	0.313231	-3.64402	0.000268414	0.00118906	6	GPR39	92.0269	48.4204	71.3464	89.8357	95.6901	55.7952	52.9474	52.7974	48.6882	39.0016	19.8671	60.0171	107.646	85.4674	71.4161	67.7372
ENSG00000198515	54.5727	-1.47902	0.411542	-3.59385	0.000325833	0.00141654	6	CNGA1	112.862	58.9421	89.3312	84.1453	85.0201	52.3588	74.577	59.5942	47.3752	37.0552	11.3413	36.566	11.9479	34.1166	38.7579	39.172
ENSG00000259305	36.6173	-2.06983	0.577881	-3.58176	0.000341281	0.00147479	6	ZHX1-C8orf76	94.5655	47.7458	44.1662	28.0926	65.7685	29.7002	76.7106	33.4791	17.3447	11.3791	11.1613	4.51118	20.5903	31.8486	11.589	57.2242
ENSG00000272031	24.7762	-1.43074	0.399619	-3.58026	0.000343253	0.00148219	6	ANKRD34A	32.1811	28.4672	59.4215	40.1264	28.021	16.0782	17.0618	8.67624	15.1467	18.3032	6.68345	26.7738	22.757	26.2705	28.9654	21.4861
ENSG00000283154	127.084	-1.34484	0.376826	-3.56887	0.000358521	0.00153927	6	SCHIP1	163.77	141.306	165.539	227.089	276.879	105.61	120.148	121.54	90.8965	71.7193	67.8084	36.1907	182.534	88.46	74.3959	99.4544
ENSG00000215029	26.8193	-1.33212	0.373444	-3.56714	0.000360905	0.00154835	6	TCP11X2	34.9039	33.1638	23.427	36.2963	29.6853	20.5403	13.5942	24.8156	7.57687	15.2327	14.8808	50.7349	30.5405	31.6852	25.2505	36.7808
ENSG00000173867	23.1596	-2.88806	0.813173	-3.55159	0.000382906	0.00163059	6	DET1	25.3769	32.6803	27.7132	8.3065	40.3667	39.7418	37.2659	12.8148	11.9183	0	4.67651	38.6609	27.5074	16.7905	12.4111	34.3224
ENSG00000231793	220.183	-1.11887	0.315488	-3.54646	0.000390449	0.00165699	6	NA	313.554	391.552	360.782	456.914	311.112	213.984	172.883	210.451	123.397	198.641	185.958	160.826	70.2999	60.6216	186.859	105.087
ENSG00000159648	13.2962	-1.92055	0.542161	-3.5424	0.0003965	0.00168019	6	TEPP	8.68715	28.9768	30.269	29.7272	29.7754	10.1645	6.42021	13.1936	8.85244	5.71868	5.54759	3.8449	8.20826	8.16974	6.00588	9.17733
ENSG00000163393	45.5527	-1.33013	0.375608	-3.54127	0.000398202	0.00168574	6	SLC22A15	65.9499	31.601	59.2783	38.978	39.7793	16.2362	12.6421	13.0094	25.6645	17.7529	12.2145	96.0115	80.9325	100.353	76.2786	42.1614
ENSG00000182511	36.7412	-1.55961	0.440502	-3.54053	0.00039933	0.0016901	6	FES	48.6517	38.1484	86.87	42.9892	55.5063	19.2719	46.3728	37.8209	15.0287	22.3661	17.7572	18.8574	29.3966	32.526	58.9376	17.3585
ENSG00000163661	93.7981	-1.33518	0.377662	-3.53539	0.000407173	0.00171909	6	PTX3	148.3	141.879	168.406	120.98	153.14	96.8097	82.6076	64.6777	54.2834	54.8472	65.1325	25.744	121.043	91.4112	37.2168	74.2913
ENSG00000072163	32.7777	-1.32549	0.375775	-3.52735	0.000419744	0.00176397	6	LIMS2	60.538	48.9158	42.4415	78.3058	86.5871	30.8379	23.7884	25.0723	27.2832	32.5662	15.4986	5.7039	9.29868	10.2599	7.89719	19.4483
ENSG00000185761	52.6106	-1.24707	0.354675	-3.5161	0.000437943	0.00183242	6	ADAMTSL5	48.4179	70.9315	104.014	76.6716	92.6539	71.2171	75.0827	37.3858	26.728	39.3169	32.8773	20.1081	27.8127	25.0427	33.2337	60.2764
ENSG00000163053	48.6859	-1.00494	0.285875	-3.51533	0.000439207	0.00183593	6	SLC16A14	64.9699	49.8605	44.4953	44.4123	42.5567	30.3919	30.8979	43.0346	22.5872	22.5447	28.7027	68.2611	49.1397	61.7417	87.1174	88.2603
ENSG00000175395	64.6575	-1.15718	0.330846	-3.49763	0.000469405	0.00194568	6	ZNF25	82.983	71.5156	71.1872	87.1547	111.13	44.0894	41.6333	29.1586	37.524	37.2409	39.211	42.0751	143.505	64.604	64.6175	66.8909
ENSG00000162814	151.152	-1.01466	0.290639	-3.49113	0.000480976	0.00199043	6	SPATA17	151.497	151.595	118.253	246.748	215.622	127.614	136.72	117.714	53.068	80.917	134.281	144.771	211.692	174.115	199.036	154.796
ENSG00000176769	23.3073	-1.69807	0.486709	-3.48887	0.000485065	0.00200433	6	TCERG1L	36.583	34.5255	36.123	34.3606	49.0492	19.109	24.3979	5.64031	12.828	10.7636	11.6896	13.6972	40.6163	18.2521	8.29876	16.9833
ENSG00000149591	2480.12	-1.32754	0.381718	-3.47781	0.00050553	0.00207944	6	TAGLN	4604.26	4569.15	4748.98	5035.76	5605.97	2308.59	2558.96	1174.36	2304.46	1917.58	1650.35	654.417	1341.41	628.079	163.259	416.357
ENSG00000283934	5.92534	-5.51379	1.58843	-3.47123	0.000518083	0.00212349	6	IGSF6	7.73716	5.52376	12.7983	10.2542	9.65988	19.2517	8.13988	7.61286	0	0	0	6.20221	0	0	0	7.62547
ENSG00000170477	9.96358	-2.30942	0.666078	-3.46719	0.000525926	0.00215104	6	KRT4	8.64253	31.6202	14.0845	35.0296	31.9843	8.09995	6.59797	4.46108	3.50608	7.19144	3.91512	0	0.914171	0	1.63023	1.74012
ENSG00000221916	12.8016	-1.63792	0.472875	-3.46376	0.000532687	0.00217354	6	C19orf73	26.7307	23.9676	19.2726	17.5107	19.8192	7.17843	5.95408	2.70964	8.35093	3.21114	9.16833	10.8746	8.54903	11.6195	14.3378	15.5719
ENSG00000124564	19.8294	-1.21636	0.351632	-3.45919	0.000541798	0.00220655	6	SLC17A3	29.3724	28.6963	23.6844	27.07	23.6042	25.2968	27.0492	24.7294	9.7211	12.1576	12.4972	13.7222	6.76893	18.1724	15.8908	18.8368
ENSG00000273807	109.056	-1.09617	0.317151	-3.45631	0.000547631	0.00222768	6	NA	143.471	172.589	186.6	275.182	164.171	88.3094	92.5784	96.2263	90.3547	120.055	53.6632	64.385	31.38	34.2165	55.9257	75.7961
ENSG00000162148	43.4597	-1.17695	0.342423	-3.43712	0.000587936	0.0023754	6	PPP1R32	45.7942	65.3529	72.9107	78.8865	67.7651	58.8515	31.6769	45.0073	17.6978	26.0146	45.8863	22.3836	26.7285	34.0295	35.6081	20.7612
ENSG00000126803	164.247	-1.25443	0.365301	-3.43397	0.000594808	0.0023998	6	HSPA2	331.649	129.014	212.155	138.442	222.416	103.766	98.6903	150.825	131.417	75.3063	55.5198	101.029	252.07	183.615	203.544	238.499
ENSG00000280893	83.968	-1.20146	0.352793	-3.40557	0.00066027	0.00264353	6	NA	78.5187	173.419	133.571	96.1148	118.514	78.7313	45.5733	47.4101	79.1087	52.495	24.5834	89.3211	53.8134	95.9765	90.6473	85.6898
ENSG00000170927	45.1566	-1.18683	0.349092	-3.39975	0.00067447	0.00269289	6	PKHD1	59.0267	54.1578	61.2919	51.2836	83.2374	33.0844	27.2392	16.7345	33.7707	26.2284	21.3211	41.6591	95.745	47.7081	27.8577	42.1605
ENSG00000183784	17.6101	-1.42727	0.422629	-3.37711	0.000732512	0.00289385	6	DOCK8-AS1	14.6232	21.2042	21.3015	25.6523	27.7291	16.1152	14.0364	16.5525	10.48	6.34927	7.96091	18.3473	15.3712	24.4025	25.7069	15.9298
ENSG00000082512	37.0565	-1.18671	0.351823	-3.37302	0.000743497	0.00293188	6	TRAF5	48.6021	42.713	44.1994	58.2609	49.1814	24.4095	35.6971	48.0123	19.1661	26.7791	18.0254	21.6202	62.736	28.9969	32.2252	32.279
ENSG00000185507	17.2934	-2.37742	0.704918	-3.37262	0.00074456	0.0029354	6	IRF7	18.1844	27.9027	21.7997	32.9113	15.9408	17.5264	20.3638	34.952	2.30488	2.39544	8.61114	14.5964	2.05304	25.298	5.95228	25.9021
ENSG00000107821	48.6263	-1.56343	0.464316	-3.36717	0.000759438	0.00299068	6	KAZALD1	58.5183	87.3057	73.2088	69.0896	80.7179	25.6369	22.8786	27.5192	27.9558	35.9285	12.0033	21.8579	103.751	58.0735	23.9555	49.6202
ENSG00000227600	188.898	-1.17246	0.348203	-3.36717	0.000759447	0.00299068	6	PPT2	165.28	281.971	347.372	327.553	227.325	237.995	137.674	305.655	113.305	164.934	81.6731	122.914	130.571	203.204	80.045	94.8906
ENSG00000112139	76.3681	-2.25313	0.669644	-3.36467	0.000766355	0.00301376	6	MDGA1	40.3206	117.149	266.188	113.225	121.906	63.0371	113.624	12.3883	34.3096	37.2266	10.8228	34.8971	189.148	22.6895	22.6143	22.3421
ENSG00000158113	29.9421	-1.14315	0.342423	-3.33841	0.000842586	0.00328141	6	LRRC43	41.9341	37.7371	21.9619	27.3997	52.6321	36.7557	35.1055	40.1124	15.0927	14.5269	19.9839	27.0018	36.7576	27.263	24.9568	19.8517
ENSG00000164761	33.0584	-1.40137	0.419829	-3.33794	0.000844011	0.00328622	6	TNFRSF11B	42.7049	43.4654	44.8294	38.9233	48.0267	21.2097	35.4595	34.4263	18.9828	15.3275	15.3052	13.9966	56.3675	49.7134	24.1269	26.0698
ENSG00000197776	35.344	-1.08401	0.325534	-3.32994	0.000868661	0.00337383	6	KLHDC1	52.0363	43.3893	47.4361	67.0649	54.3903	21.1551	14.2332	28.8012	30.6045	19.9471	24.2522	42.4963	27.3122	21.935	42.4953	27.9544
ENSG00000145088	16.6479	-1.45756	0.439107	-3.31938	0.000902191	0.00348993	6	EAF2	15.3104	21.1532	29.4944	21.8682	21.6967	12.3187	12.4861	24.4784	7.46729	8.27996	7.8388	14.2143	19.6807	17.4613	17.5784	15.04
ENSG00000072818	55.2668	-1.37565	0.414484	-3.31894	0.000903603	0.00349272	6	ACAP1	54.2674	67.8994	97.2906	104.85	95.6418	38.747	38.6932	33.6408	21.4153	48.0085	29.1414	77.8314	69.0682	59.0424	36.1067	12.6251
ENSG00000284060	22.2847	-1.11707	0.338689	-3.29821	0.00097302	0.00372552	6	NA	35.3085	25.5062	39.0868	29.3071	35.4327	15.8831	11.8968	14.5387	19.2417	11.6707	14.3759	18.3795	23.8932	19.6384	18.4064	23.9901
ENSG00000283709	17.8986	-1.68723	0.512514	-3.29208	0.000994506	0.00379684	6	FAM238C	18.0992	28.4177	24.9585	34.8586	26.9065	24.4392	22.4025	22.2312	5.41934	14.0456	6.48919	13.4618	18.7367	7.42806	15.8051	2.67855
ENSG00000115841	47.1703	-1.01286	0.308159	-3.2868	0.00101333	0.00386017	6	RMDN2	46.4793	48.049	59.748	51.6541	59.3754	34.6562	56.3192	79.1811	22.3633	26.4883	30.098	37.058	38.0236	36.9186	61.3251	66.9871
ENSG00000149927	34.8328	-1.52293	0.464458	-3.27895	0.00104196	0.00395875	6	DOC2A	28.1567	44.4821	41.5954	77.7541	34.4874	43.7194	13.0022	29.2004	9.3355	16.9902	21.4254	22.012	26.2048	34.836	41.4243	72.6982
ENSG00000111348	85.0863	-1.16919	0.356615	-3.27858	0.0010433	0.00396212	6	ARHGDIB	152.517	133.343	102.331	156.762	149.678	85.0703	70.2214	42.8948	72.5965	63.7495	48.7343	38.7602	105.769	66.6491	25.0043	47.3021
ENSG00000125510	41.87	-1.82207	0.556624	-3.27343	0.00106251	0.00402799	6	OPRL1	92.7837	43.3386	51.1522	85.7541	76.4445	42.0623	25.4699	26.3157	33.1045	25.9806	0	27.6192	39.157	34.6887	31.7245	34.3244
ENSG00000111331	20.6169	-1.43814	0.439476	-3.27241	0.00106636	0.0040408	6	OAS3	21.9884	38.9528	47.4293	35.999	17.3078	19.7651	25.4911	22.8412	16.7379	11.6314	7.69976	5.45732	10.9942	14.1151	17.648	15.8121
ENSG00000072952	59.1661	-1.03218	0.316206	-3.26426	0.00109752	0.00414863	6	IRAG1	57.7565	51.7436	63.4448	91.8576	39.9066	34.7877	44.4116	40.624	23.2265	36.2267	29.5959	40.6865	71.0415	88.4952	105.931	126.921
ENSG00000185215	89.2705	-1.44818	0.444626	-3.25708	0.00112563	0.00423933	6	TNFAIP2	84.6954	127.294	228.548	89.5551	230.749	81.2562	128.558	41.2625	50.8231	55.1506	60.3101	85.2383	36.8486	59.7437	39.4055	28.8892
ENSG00000237405	87.8475	-1.50119	0.462406	-3.24648	0.00116842	0.00438426	6	AGER	72.2017	179.082	223.847	124.977	104.451	53.1601	80.3097	45.2443	17.8943	84.6489	47.997	78.7458	105.282	48.4038	100.008	39.3062
ENSG00000243811	39.3806	-1.0376	0.319705	-3.24549	0.0011725	0.0043986	6	APOBEC3D	44.389	73.2925	48.4757	63.3015	37.658	39.9115	35.2842	32.0917	23.2328	17.941	39.7412	44.0146	33.5925	32.3204	31.5798	33.263
ENSG00000179921	26.4787	-1.41304	0.435723	-3.24298	0.00118285	0.00442876	6	GPBAR1	31.7526	26.7434	27.286	56.3498	64.2358	20.4982	23.2539	33.107	21.6472	13.5477	11.5518	15.1524	28.6933	16.3107	13.1534	20.3764
ENSG00000147059	18.389	-1.36865	0.42252	-3.23925	0.00119845	0.00447844	6	SPIN2A	23.0482	22.7599	30.9402	29.3081	27.546	21.0025	25.9184	11.5887	11.0293	12.0579	7.77151	23.5179	9.71507	14.8427	13.5302	9.648
ENSG00000110455	182.211	-1.04966	0.324535	-3.23435	0.0012192	0.00454908	6	ACCS	190.125	286.56	291.283	322.127	221.799	246.655	149.835	201.242	98.0903	133.476	149.691	153.17	58.9245	75.6658	174.022	162.717
ENSG00000229256	14.0514	-1.60075	0.495718	-3.22916	0.00124154	0.00462645	6	NA	23.4871	33.4864	28.3823	31.1184	26.4362	12.4721	16.1728	10.3537	5.31717	16.9905	5.83956	0	0.945867	3.78825	1.72365	8.30767
ENSG00000183166	21.8708	-2.07054	0.641669	-3.2268	0.00125183	0.00465976	6	CALN1	52.8993	54.5403	14.5915	13.9509	17.2614	21.6996	30.2414	39.3102	5.43508	7.14574	7.94503	13.3897	4.87921	10.3327	18.0436	38.2674
ENSG00000179304	92.8435	-1.36071	0.42327	-3.21476	0.00130552	0.00483562	6	FAM156B	203.455	85.396	102.652	145.143	116.751	54.0488	56.2714	117.958	56.6688	39.6427	56.4975	128.631	52.4547	79.031	142.458	48.4364
ENSG00000071967	24.928	-1.29927	0.404189	-3.21451	0.00130668	0.00483889	6	CYBRD1	36.8975	37.8573	36.8333	24.713	24.9455	26.9678	33.7634	23.7228	9.74801	17.0333	12.5229	19.6525	41.4419	19.3247	22.9849	10.4389
ENSG00000184986	19.8594	-1.2077	0.375913	-3.21271	0.00131489	0.00486616	6	TMEM121	27.1326	33.6735	37.3562	27.0732	25.386	12.8798	11.0944	20.8737	18.9396	11.0289	10.3514	12.0743	11.1524	16.1413	20.3324	22.2602
ENSG00000213212	38.6505	-1.03866	0.323479	-3.21089	0.00132322	0.00489072	6	NA	52.5354	58.8642	62.0908	66.1499	32.566	57.8793	38.2528	48.9149	24.3214	35.965	18.7089	27.5244	22.6782	24.4597	29.1803	18.3167
ENSG00000166349	65.4649	-1.20042	0.374985	-3.20125	0.00136833	0.00503693	6	RAG1	51.9804	69.6742	78.9357	105.9	140.463	28.3179	53.621	50.0893	31.8942	33.5694	52.7491	49.29	73.9703	53.759	62.7713	110.454
ENSG00000175785	23.0204	-1.74502	0.546992	-3.19021	0.00142168	0.00520889	6	PRIMA1	60.7322	40.7955	33.8229	29.4087	34.2895	0	0	0	10.7816	10.6516	14.1954	0	14.8103	24.7394	46.4122	47.6867
ENSG00000243742	46.1609	-1.00066	0.313991	-3.18691	0.001438	0.00525642	6	RPLP0P2	71.5922	79.6424	99.1944	46.2719	60.3025	38.2455	42.792	50.4011	27.9742	41.1845	37.5116	63.2529	30.2274	19.6884	15.5442	14.75
ENSG00000169429	14.1668	-1.59568	0.50099	-3.18505	0.00144727	0.00528586	6	CXCL8	17.9144	22.7908	19.1447	36.6205	29.8049	10.4187	7.0384	9.225	8.22144	9.46924	7.72283	2.69077	11.5131	11.7052	6.16424	16.2238
ENSG00000171303	27.4914	-1.06549	0.335822	-3.17278	0.00150987	0.00548548	6	KCNK3	29.0034	33.5547	27.754	41.0541	42.7196	29.2995	27.8495	27.4082	22.205	12.7572	15.1988	25.6669	42.8556	17.1271	24.4969	20.9114
ENSG00000172345	27.7831	-1.15964	0.366403	-3.16492	0.00155125	0.0056216	6	STARD5	41.319	26.5754	34.5487	50.8902	33.1093	13.8662	11.4392	12.9182	14.4778	14.7967	21.8901	34.4076	39.0681	37.5468	37.1736	20.5022
ENSG00000186399	22.9194	-1.2833	0.407022	-3.1529	0.00161656	0.00583504	6	GOLGA8R	23.9658	44.3774	39.9174	32.0516	32.9654	29.2798	29.52	17.69	22.254	13.0575	7.84625	16.4278	19.0699	9.8927	18.7724	9.62212
ENSG00000113721	133.863	-1.04467	0.332144	-3.14523	0.00165958	0.00596784	6	PDGFRB	185.594	201.032	123.766	147.374	116.883	193.254	75.8455	58.2994	65.794	86.7977	72.2804	295.697	336.519	74.5587	53.8337	54.2764
ENSG00000204869	23.5941	-1.27516	0.406094	-3.14005	0.00168918	0.0060581	6	IGFL4	33.6597	24.5613	20.467	45.3616	29.9168	22.2586	16.8862	12.5316	10.2444	15.3386	12.6523	33.6833	29.2301	25.6246	15.1479	29.9411
ENSG00000173269	31.7371	-1.5242	0.487189	-3.12856	0.00175665	0.00627381	6	MMRN2	36.6263	77.8681	35.5939	45.5241	33.3064	19.9523	81.4482	60.257	19.2014	20.6468	7.79142	20.8296	14.4048	11.3405	8.20251	14.8002
ENSG00000235658	270.493	-1.00273	0.320815	-3.12558	0.00177455	0.00633117	6	ATAT1	315.617	381.455	561.879	251.343	427.255	340.87	253.013	263.369	203.794	182.781	193.455	125.075	114.137	109.815	395.312	208.719
ENSG00000197165	29.4331	-1.07947	0.345616	-3.12333	0.00178815	0.00637313	6	SULT1A2	24.4548	38.1358	51.1549	42.5608	40.4462	27.6797	40.805	32.7973	18.284	16.2392	21.4405	19.9587	18.5681	24.3137	36.7137	17.3768
ENSG00000073331	17.3008	-1.26309	0.40457	-3.12207	0.00179587	0.00639668	6	ALPK1	20.7361	25.5056	16.4546	21.5569	19.4885	12.519	13.8846	17.4839	8.69398	9.20584	7.90775	21.1196	13.1041	24.9405	19.5394	24.6728
ENSG00000105479	18.2703	-1.78523	0.574161	-3.10928	0.00187541	0.00665118	6	CCDC114	11.0665	15.3644	57.3429	42.4581	17.5625	18.5801	22.5489	24.0992	7.37196	6.66145	9.46346	19.9553	15.6963	6.14104	13.0625	4.9498
ENSG00000205592	47.713	-1.40988	0.453489	-3.10896	0.00187748	0.00665715	6	MUC19	58.8797	99.2573	37.7649	86.4528	51.2093	12.9093	13.5911	35.1468	28.2462	22.7641	23.6898	60.2845	125.43	47.1023	22.3966	38.2836
ENSG00000213139	20.6157	-1.32029	0.425328	-3.10418	0.00190809	0.00674768	6	CRYGS	13.8567	30.2432	22.6714	36.8836	21.1245	15.6624	22.7209	31.3502	9.99611	10.3951	9.80256	22.077	24.1097	23.1687	16.3003	19.4881
ENSG00000277758	9.29637	-2.501	0.80706	-3.0989	0.00194241	0.00684939	6	LOC102724488	17.9846	12.3359	18.0921	13.9178	7.59855	7.58957	3.79101	0	0	4.0129	3.29647	18.5675	14.8217	5.45126	7.28355	13.999
ENSG00000136457	23.3591	-1.14805	0.370573	-3.09804	0.00194806	0.00686232	6	CHAD	41.7831	38.9026	36.1147	33.8593	36.878	31.4318	18.312	19.698	13.7116	24.0172	12.7888	8.73462	18.9072	8.74295	18.3031	11.5603
ENSG00000105227	71.1185	-1.03608	0.335456	-3.08857	0.00201125	0.00705756	6	PRX	94.8972	109.154	128.824	81.4645	90.91	62.9105	59.1936	59.9347	54.2149	51.868	41.3985	32.8793	71.9325	51.9619	109.042	37.3106
ENSG00000166153	26.5828	-1.45936	0.472821	-3.08649	0.00202537	0.00709991	6	DEPDC4	37.2154	47.7142	26.0563	33.9878	28.2262	22.6718	12.007	17.8792	18.1335	13.7434	6.90908	13.6871	55.0452	35.5182	35.9414	20.5887
ENSG00000125089	55.4049	-1.0537	0.342298	-3.07832	0.00208172	0.00728116	6	SH3TC1	66.1451	61.8526	94.2277	52.5906	89.4302	85.9392	47.4634	44.7185	38.841	36.9568	29.2504	36.9202	43.8222	78.0962	37.7933	42.4316
ENSG00000124479	12.9708	-1.61638	0.52632	-3.0711	0.00213272	0.00744297	6	NDP	26.7649	23.947	19.9148	25.7904	23.3948	1.75638	9.06104	2.67155	5.29087	5.21007	13.0314	13.5294	4.75264	12.3969	7.77724	12.243
ENSG00000135828	22.3365	-1.38671	0.452176	-3.06674	0.00216409	0.00752811	6	RNASEL	31.9309	21.003	19.7376	36.2066	23.6841	12.5803	12.3281	13.5917	5.31903	12.3378	12.8779	23.7157	43.0088	19.1431	43.5271	26.3925
ENSG00000267368	223.663	-1.05731	0.344824	-3.06623	0.00216774	0.00753776	6	UPK3BL1	257.979	239.663	411.046	362.744	260.137	253.921	230.486	157.649	217.352	166.837	56.555	247.139	233.06	223.6	150.924	109.51
ENSG00000184925	67.651	-1.03211	0.336741	-3.06499	0.00217674	0.00755994	6	LCN12	71.294	133.028	106.919	141.469	69.799	59.0537	49.9256	40.4221	60.1817	50.4669	42.6424	87.573	34.0432	49.5888	48.6441	37.365
ENSG00000260729	17.2451	-1.32984	0.435519	-3.05346	0.00226216	0.00783452	6	NA	15.0524	18.64	18.0215	18.3708	25.0154	16.0715	17.8813	16.3629	11.5905	5.32546	5.80156	31.7307	20.9451	19.1042	16.0389	19.9694
ENSG00000123080	22.1737	-1.68861	0.553832	-3.04896	0.00229637	0.00793867	6	CDKN2C	43.6649	24.0127	58.458	10.5098	21.6516	22.278	6.66266	7.70029	7.84675	11.5068	9.58394	22.8063	26.3303	24.3788	29.1094	28.2786
ENSG00000276432	38.0807	-1.96615	0.645974	-3.0437	0.0023369	0.00806266	6	RDM1	65.5254	67.8905	79.0871	44.1971	9.10276	52.6417	48.8406	63.3057	17.4259	12.6459	10.6785	19.6577	32.6417	17.1946	58.5086	9.94721
ENSG00000027075	70.3292	-1.37126	0.450729	-3.04231	0.00234767	0.00809658	6	PRKCH	131.303	60.7536	27.6132	133.638	112.258	39.5323	32.2784	56.2177	36.1986	30.3267	39.7294	54.8369	115.601	72.8296	115.704	66.446
ENSG00000176855	7.74696	-1.79183	0.589931	-3.03735	0.00238667	0.00821959	6	KRT18P28	11.4934	15.0893	12.1305	13.316	16.8516	7.15899	6.95852	9.21811	5.29693	5.31021	1.18598	1.23729	0.943929	6.5395	6.73846	4.4827
ENSG00000078487	29.8045	-1.01169	0.334154	-3.0276	0.002465	0.00845564	6	ZCWPW1	30.2895	37.7642	58.7915	51.3034	36.6277	17.7613	31.8241	19.6991	21.6587	26.5807	15.3579	41.1448	33.941	17.5257	20.4273	16.1757
ENSG00000139278	103.671	-1.21573	0.402236	-3.02242	0.0025076	0.00858471	6	GLIPR1	202.753	83.839	91.6971	187.73	281.739	81.036	56.3675	119.076	54.092	84.9617	78.729	73.8523	91.8855	84.7844	40.428	45.7698
ENSG00000225125	14.7872	-1.24311	0.411434	-3.02142	0.00251594	0.00860985	6	NA	21.1726	21.0507	21.901	32.6204	23.6934	5.25887	6.08171	8.50166	8.5403	11.6084	10.4691	16.1519	15.4122	7.66544	11.3362	15.1309
ENSG00000124493	40.1808	-1.53615	0.509896	-3.01267	0.00258963	0.00882529	6	GRM4	29.4161	25.3679	21.5297	45.4419	47.099	16.161	24.2041	28.3408	10.2161	16.1067	8.98197	10.2108	44.0742	68.9142	156.848	89.9809
ENSG00000185272	46.4947	-1.4074	0.467479	-3.01062	0.00260719	0.00887986	6	RBM11	59.6156	59.2293	64.3368	64.5893	56.9052	38.9211	36.2683	33.6429	6.26528	21.9504	44.297	28.2743	27.8976	40.4858	115.172	46.0646
ENSG00000064195	9.16312	-2.01479	0.673847	-2.98998	0.00278997	0.00942249	6	DLX3	13.2623	15.9763	10.3289	13.4763	16.8079	6.70243	3.77709	6.05067	3.03534	4.02822	3.34747	6.9679	24.4851	1.79698	8.00281	8.56409
ENSG00000187726	12.8911	-1.55327	0.522765	-2.97126	0.00296579	0.00995129	6	DNAJB13	16.3247	16.5615	10.1647	20.7778	28.5729	17.3716	11.889	10.1669	2.40234	8.06947	8.65063	10.5767	16.3615	9.82905	11.1655	7.37325
ENSG00000149646	28.8865	-2.75636	0.927759	-2.97099	0.00296843	0.00995705	6	CNBD2	7.44065	77.6136	56.6417	62.9635	57.1794	7.7489	57.682	5.8008	7.05628	7.62121	8.47436	52.4117	5.81843	2.93235	5.77402	39.0244
ENSG00000281690	12.8737	-1.68854	0.569537	-2.96476	0.00302922	0.0101393	6	ADAMTS12	24.1202	21.2672	16.1044	14.5325	13.6339	14.5811	12.5333	6.34442	4.00236	5.02994	7.72537	15.5587	31.625	3.67077	11.6188	3.63136
ENSG00000159761	39.2717	-1.06375	0.358888	-2.96402	0.00303652	0.0101578	6	C16orf86	53.1249	61.8637	57.0793	59.7578	63.1958	27.509	28.5515	24.2784	29.553	36.7224	18.6726	24.3053	49.4788	18.8683	51.4513	23.9345
ENSG00000196159	199.353	-1.01423	0.344097	-2.9475	0.00320357	0.0106424	6	FAT4	256.746	234.96	377.045	236.119	264.798	149.855	198.429	106.438	142.018	143.944	120.306	89.6409	342.553	169.036	125.132	232.626
ENSG00000112539	22.1099	-1.398	0.475023	-2.94302	0.00325028	0.0107789	6	C6orf118	11.5751	41.0975	32.2193	35.7005	24.2244	8.58781	18.6219	7.75704	15.1982	10.9485	7.18994	21.9338	45.2432	23.5378	20.6712	29.252
ENSG00000179520	36.829	-1.14037	0.388807	-2.933	0.00335707	0.0110524	6	SLC17A8	81.4328	71.5114	75.1949	37.2425	36.8448	35.2	75.3086	38.4435	28.6646	30.2255	22.9678	11.1248	7.6377	15.3637	10.5674	11.5336
ENSG00000250510	49.0778	-1.26355	0.431614	-2.9275	0.00341704	0.0112284	6	GPR162	30.3952	79.6234	27.2133	75.8821	37.5447	43.5963	38.8762	24.028	22.4338	24.1151	15.2209	96.2707	85.899	35.0918	79.3676	69.6871
ENSG00000106336	26.5511	-1.13648	0.388604	-2.92453	0.00344979	0.0113253	6	FBXO24	27.6223	36.0541	20.2985	33.2848	39.1184	30.6844	37.4462	22.3063	8.39127	19.5041	15.8103	32.7639	21.8498	35.8916	22.251	21.5403
ENSG00000169064	46.2628	-1.34637	0.460862	-2.92142	0.00348437	0.0114236	6	ZBBX	37.7961	53.9747	45.8439	77.4596	63.8639	40.0437	50.6717	27.9195	11.0046	24.2411	33.4193	17.813	73.9091	65.143	44.6125	72.4887
ENSG00000204778	12.9173	-2.88744	0.988988	-2.91959	0.00350491	0.0114735	6	NA	15.3538	18.4967	30.1876	8.40085	37.6366	15.8159	4.08452	5.7607	0	2.0901	6.97404	11.2901	21.074	15.2813	0	14.231
ENSG00000158022	6.466	-2.16052	0.740182	-2.91891	0.00351261	0.0114943	6	TRIM63	9.15595	9.34103	15.6747	11.3121	19.4028	2.66831	4.97868	5.56741	3.16058	3.17935	2.34766	2.46974	4.68663	6.8609	0.847146	1.80293
ENSG00000204197	28.3594	-3.3808	1.16104	-2.91187	0.00359271	0.0117298	6	KIFC1	0	6.17782	42.02	52.8309	26.4009	36.1538	23.0103	108.983	0	7.0132	0	41.368	58.2245	14.7509	6.28124	30.5367
ENSG00000157856	51.2249	-1.13749	0.390748	-2.91106	0.00360202	0.0117535	6	DRC1	70.7493	66.6475	67.7227	129.376	105.667	43.4689	70.0797	28.3162	57.005	39.8381	24.3415	15.0713	25.4254	18.002	25.4056	32.4822
ENSG00000107014	9.16953	-1.84035	0.636857	-2.88973	0.00385571	0.0124426	6	RLN1	19.1719	10.3015	20.1624	14.4129	12.697	4.17342	3.5452	11.0015	2.20408	7.91431	2.34837	10.1772	3.98675	8.80257	8.25236	7.56093
ENSG00000091128	15.522	-1.14036	0.394963	-2.88725	0.00388625	0.0125271	6	LAMB4	22.0377	20.866	17.2766	19.5749	19.3468	21.7934	15.3964	22.4094	12.5616	10.0122	5.17652	10.6215	10.5831	11.7306	13.0575	15.9074
ENSG00000100628	12.2213	-1.89983	0.659194	-2.88206	0.0039509	0.0127155	6	ASB2	24.3266	12.3688	58.9398	11.2264	12.486	4.83486	12.1895	8.43902	8.25642	5.24112	2.88676	9.62717	6.2801	4.44247	6.29754	7.69879
ENSG00000099365	12.7561	-1.7993	0.624804	-2.87979	0.00397945	0.0127965	6	STX1B	30.8278	13.159	20.2539	21.422	8.27824	8.25448	15.8585	4.27371	4.13663	5.78531	5.52781	11.3992	34.3542	6.54525	9.15209	4.87004
ENSG00000177483	25.8783	-1.04871	0.364336	-2.87842	0.00399675	0.0128402	6	RBM44	34.061	41.9258	28.057	46.7347	25.4501	26.7918	16.3258	28.4615	17.5071	18.179	15.304	25.5682	23.9302	13.0098	28.9072	23.84
ENSG00000135363	21.9464	-1.28562	0.447842	-2.87071	0.00409551	0.0131159	6	LMO2	38.8185	34.7744	16.4152	20.4249	23.5453	17.4084	25.5687	17.4557	13.0673	6.45482	13.5125	15.4432	22.6457	28.8769	38.9251	17.8058
ENSG00000155052	46.7768	-1.16275	0.405539	-2.86717	0.00414154	0.0132486	6	CNTNAP5	64.847	84.2864	79.0059	72.4585	80.3566	34.4774	35.1077	21.4677	39.235	35.8052	26.9524	32.1119	83.8518	35.9985	7.70937	14.7578
ENSG00000233122	19.6135	-1.10162	0.385308	-2.85907	0.00424888	0.0135343	6	CTAGE7P	18.7254	31.3402	29.1359	42.04	22.7536	17.5843	16.2297	17.1647	9.61482	13.5988	17.3183	22.3697	16.2872	11.5014	13.9517	14.2002
ENSG00000164520	10.3704	-1.7327	0.606849	-2.85524	0.00430042	0.0136834	6	RAET1E	13.5577	23.1404	7.15299	23.4537	10.5666	12.3611	7.04949	14.0532	7.43144	3.16981	3.5078	7.41525	8.57337	6.63602	8.60429	9.25382
ENSG00000254732	14.5933	-1.86038	0.652684	-2.85035	0.00436706	0.013875	6	NA	18.4412	30.7694	44.6861	42.7252	17.733	14.2226	5.00812	10.1089	5.29746	8.4969	11.7887	0	10.4572	7.5507	1.69668	4.51071
ENSG00000141668	205.633	-1.18676	0.41738	-2.84335	0.00446414	0.0141107	6	CBLN2	245.244	310.377	372.148	366.24	373.342	178.865	172.34	76.3769	168.875	152.634	117.996	102.68	399.51	136.731	36.7458	80.0167
ENSG00000216937	26.0994	-1.33166	0.469854	-2.83421	0.00459397	0.0144655	6	CCDC7	22.6675	31.9459	47.1215	39.4363	24.1062	27.9908	21.3802	18.4469	7.02581	11.1978	23.4559	36.6124	22.5845	22.1924	44.4074	17.0196
ENSG00000178075	48.6031	-1.19166	0.420642	-2.83294	0.00461214	0.0145097	6	GRAMD1C	85.8467	86.9687	58.7425	46.688	40.6256	36.7666	108.277	44.0569	30.3684	22.1746	30.4737	30.564	59.4362	22.7094	31.7796	42.1722
ENSG00000227799	17.1782	-1.11911	0.397792	-2.81331	0.00490337	0.0152809	6	NA	20.7884	34.6935	22.872	30.3358	28.3204	16.8887	14.9357	10.1812	10.6068	17.9387	9.34886	13.5299	13.255	6.61714	13.5783	10.961
ENSG00000213402	6.74067	-6.49627	2.31744	-2.80321	0.00505974	0.0156777	6	PTPRCAP	31.5142	15.8365	0	20.2511	23.0972	0	11.5771	0	0	0	0	0	5.57455	0	0	0
ENSG00000179674	6.10992	-2.57161	0.917487	-2.80289	0.00506469	0.0156902	6	ARL14	7.64355	16.5176	3.46252	10.238	5.24058	3.51046	3.04754	3.84562	1.06217	0	3.44503	4.97437	5.73891	8.65731	7.90188	12.4731
ENSG00000253771	15.9889	-1.73275	0.618703	-2.80062	0.00510045	0.0157783	6	NA	32.2186	9.63492	30.9851	18.2645	21.1595	9.7267	9.88185	3.62135	4.08573	14.4173	3.1974	35.4502	19.9495	12.7123	21.1845	9.33224
ENSG00000107242	76.7768	-1.56326	0.559774	-2.79266	0.00522772	0.0160999	6	PIP5K1B	82.563	148.345	124.103	143.183	123.186	147.123	56.4257	49.927	8.71889	52.666	66.3567	24.9574	89.6762	27.8184	56.7213	26.6582
ENSG00000147642	51.4238	-1.34548	0.481831	-2.79242	0.00523149	0.0161087	6	SYBU	68.2933	42.5408	69.4141	62.8647	54.0327	18.2897	32.9236	12.8022	26.0386	13.7947	31.9922	32.377	165.357	84.0425	51.8755	56.1424
ENSG00000196132	25.7869	-2.04109	0.731198	-2.79143	0.00524757	0.0161524	6	MYT1	70.8925	17.1113	28.9156	29.9751	17.7302	28.9007	23.3616	31.3925	0	5.99589	16.7791	51.6062	8.31982	23.9077	36.2079	21.4945
ENSG00000167094	6.38023	-2.17084	0.778369	-2.78895	0.00528784	0.0162677	6	TTC16	5.75382	13.0391	15.5809	5.62969	8.75166	4.38871	2.94608	3.62424	3.15202	3.15808	0	6.07514	9.33714	7.20112	6.66304	6.7829
ENSG00000275609	6.43189	-2.308	0.830439	-2.77926	0.0054483	0.0167018	6	NA	7.92039	19.2977	9.47648	11.319	5.30274	8.8191	9.05806	13.0412	3.18183	3.1667	0	2.45577	0.95706	0.959107	5.16061	2.79439
ENSG00000214140	9.11803	-2.3348	0.845706	-2.76077	0.00576659	0.0175251	6	PRCD	17.6923	19.8483	18.5502	12.7722	9.52719	3.11147	0.736157	6.72555	0.424435	6.6295	3.80646	2.42332	12.8746	7.60044	10.6301	12.5362
ENSG00000183378	14.0922	-2.16928	0.78641	-2.75846	0.00580738	0.0176335	6	OVCH2	23.08	17.4139	25.9831	33.7779	29.8771	12.8697	13.736	7.85165	6.745	5.34161	5.1951	25.957	3.63751	0.605136	0.551692	12.853
ENSG00000236155	22.0673	-1.11812	0.405803	-2.75534	0.00586318	0.0177748	6	ZPLD2P	26.1797	24.8751	32.7168	29.5318	26.5848	24.2528	14.0427	20.606	7.29478	19.1328	12.1733	18.3826	17.4529	20.0816	40.2936	19.4763
ENSG00000162510	12.5877	-1.93765	0.70354	-2.75415	0.00588454	0.017827	6	MATN1	23.0022	13.6505	12.1449	20.0076	17.506	21.0668	9.45668	22.5839	7.02921	0.488066	7.93236	4.62218	10.2975	4.80527	9.63203	17.1777
ENSG00000188152	18.6908	-1.08692	0.395614	-2.74744	0.00600628	0.0181418	6	NUTM2G	25.3836	25.4189	22.9734	26.1662	17.6899	17.0502	12.7206	18.9974	13.8759	13.2481	5.80337	17.1857	25.2778	21.1745	21.0963	14.9904
ENSG00000240522	6.94335	-1.7006	0.61968	-2.74433	0.0060635	0.0182826	6	RPL7AP10	11.3861	13.8872	7.20148	14.1638	12.3768	4.44021	4.00971	2.78595	4.2288	2.11599	4.72152	4.95928	8.54357	5.66287	5.12927	5.48108
ENSG00000243422	39.2974	-1.00743	0.367476	-2.74148	0.0061163	0.0184257	6	RPL23AP49	40.9067	33.7277	75.9266	39.8377	54.8991	57.5002	33.8472	34.67	23.6525	35.59	15.2483	28.9294	17.9877	37.9834	45.2642	52.7883
ENSG00000120049	22.9299	-1.27468	0.466365	-2.73323	0.00627166	0.0188444	6	KCNIP2	39.3585	28.1623	24.3801	57.0255	24.1998	19.9257	8.71789	21.5687	10.8045	23.2516	9.84609	26.4548	13.3479	18.9251	18.1544	22.7561
ENSG00000264204	19.421	-1.30356	0.478482	-2.72437	0.00644243	0.0192704	6	NA	12.7172	36.6474	30.2435	14.19	15.0058	22.0855	25.8481	22.8897	10.7101	9.59229	5.94091	13.6095	20.9592	24.3933	25.2899	20.6135
ENSG00000164746	6.04506	-2.24787	0.825219	-2.72397	0.0064502	0.0192849	6	C7orf57	5.60718	10.9173	9.09475	7.25634	9.24802	2.41407	1.01809	2.57794	2.14759	1.91343	1.16799	6.46187	13.0508	7.06672	4.54038	12.2385
ENSG00000137473	10.1628	-2.03548	0.747499	-2.72305	0.00646823	0.0193241	6	TTC29	14.7418	15.0313	15.6218	12.4916	16.2778	12.2958	4.92434	2.90516	4.33394	4.29542	2.20823	7.1618	24.8051	15.6676	1.84575	7.99732
ENSG00000136305	15.6526	-2.10841	0.774837	-2.7211	0.00650645	0.0194215	6	CIDEB	7.6749	58.2291	17.0988	22.1064	34.0617	14.0496	13.1568	22.5781	2.03316	5.99381	11.241	3.47922	10.8767	19.5219	2.38985	5.95047
ENSG00000144852	7.84219	-1.60781	0.590857	-2.72115	0.00650561	0.0194215	6	NR1I2	6.12257	12.1728	20.6933	9.9709	14.1525	5.52827	2.65979	4.95282	4.1243	4.80547	3.04546	4.78606	10.4552	9.56286	6.88981	5.55291
ENSG00000023892	43.1479	-1.26821	0.467092	-2.71511	0.00662538	0.0197219	6	DEF6	55.2095	75.2579	87.1782	54.1591	28.0146	70.4036	37.5223	60.2058	28.6497	31.8552	13.5017	60.2017	15.4575	18.622	27.6356	26.4925
ENSG00000092529	11.3608	-2.66264	0.980722	-2.71498	0.00662803	0.0197264	6	CAPN3	4.58907	17.5777	12.1922	24.6458	21.282	1.40854	13.327	7.76494	0	5.97246	0.944582	33.3184	10.8931	10.4128	1.60906	15.8348
ENSG00000171243	17.0584	-1.1265	0.414961	-2.71472	0.00663325	0.0197386	6	SOSTDC1	19.3787	19.9099	22.1348	27.1516	25.7023	18.39	12.5173	14.1514	13.2296	13.193	4.74963	16.5147	8.90248	23.1358	14.7941	19.0784
ENSG00000226314	14.2323	-1.22041	0.450639	-2.70818	0.00676528	0.0200796	6	ZNF192P1	15.6575	19.3004	16.2666	24.7398	10.5116	7.66606	11.0589	12.916	7.65646	7.54986	6.68207	17.9862	15.0736	18.3071	13.9308	22.4139
ENSG00000224892	9.8334	-1.28579	0.476569	-2.69802	0.00697543	0.0206253	6	RPS4XP16	14.09	17.1121	19.9781	15.0929	17.1221	7.23893	6.54796	6.36263	4.92162	9.79761	5.4933	8.07477	8.388	6.33652	5.27386	5.50398
ENSG00000276184	11.7188	-1.30017	0.483022	-2.69174	0.00710797	0.0209562	6	UPK3B	13.7094	14.729	14.6935	18.5377	14.8239	11.2804	15.5584	12.1741	4.9447	10.4193	3.27335	13.9952	12.4171	10.1405	10.1414	6.66347
ENSG00000147437	16.6949	-1.52648	0.567614	-2.6893	0.0071603	0.0210853	6	GNRH1	14.207	28.45	21.851	19.1855	15.0541	27.7588	10.4928	36.7979	4.61624	8.98492	6.95647	8.53079	7.45364	10.7586	34.4851	11.5353
ENSG00000135899	27.4869	-1.12648	0.420176	-2.68098	0.00734068	0.021545	6	SP110	52.0989	49.9102	49.6616	34.0124	18.1095	12.1101	21.4373	31.4199	16.4373	20.8487	17.9395	11.4576	14.7811	31.2134	34.8833	23.4702
ENSG00000221887	9.33826	-3.04332	1.13538	-2.68044	0.00735245	0.0215739	6	HMSD	4.43698	2.2329	3.56495	2.25331	37.0816	30.4917	18.6027	1.43674	0.642717	1.24858	1.03812	0.369075	2.61192	9.01262	27.9425	6.44583
ENSG00000260007	110.383	-1.27582	0.480083	-2.6575	0.00787217	0.0228811	6	NA	79.7389	124.257	500.295	123.863	80.2709	122.092	92.1523	93.98	71.7051	75.874	70.8125	69.1311	58.1197	71.5209	64.8259	67.4884
ENSG00000265763	26.8191	-1.06176	0.399587	-2.65714	0.00788055	0.0229016	6	ZNF488	23.0493	27.7871	28.1591	43.0273	48.2556	10.5074	18.7797	19.2379	15.8302	11.5323	22.1933	29.2236	41.5096	40.1964	21.8626	27.9537
ENSG00000162645	17.6689	-1.37925	0.520085	-2.65197	0.00800245	0.023209	6	GBP2	24.2638	16.0982	32.0405	32.9113	18.6695	22.0917	13.1853	13.8522	10.4235	8.00136	9.75307	25.5492	17.9268	25.6914	7.94447	4.30001
ENSG00000166359	14.4752	-1.2365	0.468427	-2.63969	0.00829824	0.0238905	6	WDR88	16.7716	26.6477	28.2084	25.9762	17.3678	12.1674	4.25508	8.19687	12.3398	12.3022	4.55886	16.8446	15.8004	11.1653	6.3622	12.639
ENSG00000038295	30.085	-1.0074	0.384381	-2.62083	0.00877154	0.0250607	6	TLL1	41.0958	30.3087	58.9837	38.1276	56.256	51.3991	28.3443	45.6356	21.1883	17.4755	30.3475	12.9964	19.8505	15.4011	6.29157	7.658
ENSG00000179111	18.5945	-1.20056	0.458167	-2.62035	0.00878397	0.0250802	6	HES7	18.3742	24.456	34.3696	17.1971	28.2597	28.2229	17.2715	20.2075	12.2141	9.85676	9.57413	14.2148	14.7599	15.3595	26.322	6.85273
ENSG00000277791	177.372	-11.463	4.37587	-2.6196	0.0088032	0.0251291	6	PSMB3	1122.5	1039.18	676.275	0	0	0	0	0	0	0	0	0	0	0	0	0
ENSG00000226823	6.76305	-1.94132	0.741138	-2.61938	0.00880905	0.0251388	6	NA	5.65742	10.1083	7.10736	10.3758	15.0244	7.05528	13.0839	10.2467	2.12122	3.1667	2.33041	2.45577	7.65648	4.79554	5.16061	1.86293
ENSG00000068831	14.0536	-1.6718	0.639356	-2.61482	0.00892751	0.0254013	6	RASGRP2	48.1788	14.2527	12.5349	12.0509	36.5052	18.5984	12.0661	6.92851	4.56576	11.1299	7.5791	7.39032	19.5357	4.07346	6.16434	3.30285
ENSG00000241622	8.21334	-1.8278	0.699368	-2.61351	0.00896185	0.025478	6	NA	16.2187	13.0935	16.9834	8.75128	21.495	1.81819	5.95415	5.55508	5.1736	3.18685	4.56931	4.86777	3.69905	2.84248	14.4473	2.75784
ENSG00000215097	9.79363	-1.31047	0.502589	-2.60744	0.00912213	0.0258497	6	NA	15.2122	19.6649	13.284	14.8253	13.543	7.18826	7.8616	11.4873	5.25496	6.42365	6.93401	9.75002	5.75422	6.7432	8.31228	4.45906
ENSG00000198796	73.8805	-1.13092	0.434254	-2.60429	0.00920646	0.0260661	6	ALPK2	85.5362	73.7829	81.9877	103.05	137.294	78.1451	48.9576	72.1673	46.0236	53.689	32.3265	50.2041	223.903	51.5004	19.1114	24.4103
ENSG00000091106	14.6181	-1.11154	0.428261	-2.59547	0.00944612	0.0266572	6	NLRC4	17.653	20.62	25.3112	17.0622	22.8647	9.73846	16.0905	7.49437	10.888	7.41934	10.0564	15.6655	9.03606	10.5478	18.5491	14.8932
ENSG00000169129	51.5321	-1.03549	0.399465	-2.5922	0.00953652	0.0268509	6	AFAP1L2	50.1154	56.3444	67.7828	71.8457	62.9582	35.3602	32.6544	20.2199	36.1346	34.7356	19.3621	39.6076	124.762	54.0981	83.6782	34.8544
ENSG00000116701	6.10275	-1.87723	0.727385	-2.5808	0.00985722	0.0276098	6	NCF2	9.63299	10.681	11.1439	17.3145	7.97447	3.2038	7.27466	1.12775	5.6343	2.55317	2.13315	2.58761	2.00588	7.55382	4.37526	2.44761
ENSG00000278787	16.6294	-7.50757	2.91145	-2.57863	0.00991917	0.0277591	6	UBR7	10.0481	58.9721	65.8964	47.9798	0	0	0	0	0	0	0	0	0	51.8561	0	31.3178
ENSG00000139547	24.8543	-1.00114	0.39119	-2.55921	0.0104911	0.0291357	6	RDH16	31.854	40.5129	36.0067	38.1208	23.0549	22.5128	17.6089	29.1481	15.487	13.3946	22.3489	12.6639	25.8505	24.4099	31.249	13.4457
ENSG00000265683	7.92817	-1.72213	0.673001	-2.55888	0.010501	0.0291484	6	SYPL1P2	5.53858	13.6715	10.3727	15.7805	7.88742	6.97434	7.12599	5.7632	2.14055	4.13761	3.45232	12.3289	3.85857	7.71692	11.3982	8.70346
ENSG00000172927	15.8389	-1.71445	0.670475	-2.55706	0.010556	0.0292775	6	MYEOV	37.7844	33.2228	20.0806	19.07	13.1485	26.7758	19.5719	15.2162	7.47837	8.98341	6.10452	17.1806	0.86415	12.3643	8.46819	7.10822
ENSG00000108846	38.9944	-1.13598	0.444293	-2.55683	0.0105631	0.0292923	6	ABCC3	19.1334	55.9631	81.3736	64.8915	85.7655	32.63	20.1562	28.5351	26.1031	27.8639	29.1475	19.604	49.0986	22.1765	25.5383	35.9293
ENSG00000284630	17.0367	-1.20247	0.470726	-2.55451	0.0106337	0.0294644	6	NA	19.012	31.0161	23.2718	37.5461	18.7462	17.933	19.6638	9.86409	16.9508	11.8744	4.75127	7.35014	16.0199	11.2519	14.122	13.2138
ENSG00000077420	11.151	-1.61775	0.634842	-2.54827	0.0108258	0.0299152	6	APBB1IP	7.94836	23.1145	16.5554	15.2862	8.85886	7.06323	19.8777	17.2723	4.21794	7.39422	2.29954	7.32114	12.4013	6.68759	8.47019	13.6483
ENSG00000166323	18.4006	-1.65765	0.651991	-2.54244	0.011008	0.0303507	6	C11orf65	37.5401	23.6785	15.6283	15.3144	44.2329	20.4936	12.7123	28.3246	9.01082	5.1008	12.5477	8.59	23.3639	3.98367	21.0892	12.7987
ENSG00000121858	12.3569	-1.38892	0.547117	-2.53862	0.0111291	0.0306357	6	TNFSF10	16.957	17.6396	32.8302	24.4277	16.4609	9.63527	13.4038	19.1205	6.0438	3.95368	14.1612	1.01422	4.38633	9.62974	4.93213	3.11399
ENSG00000197959	22.2256	-1.2059	0.475612	-2.53546	0.01123	0.0308838	6	DNM3	16.1677	20.9008	19.7192	31.2043	21.4749	19.9731	21.6234	21.0888	5.244	8.52521	15.3538	38.8734	26.0589	21.3095	51.5618	16.5315
ENSG00000250596	8.70285	-1.44848	0.571418	-2.53489	0.0112484	0.0309294	6	NA	12.2531	9.18361	10.5133	16.7323	15.8087	12.2395	9.11147	11.3963	3.20844	3.13	8.10209	4.93661	4.8123	7.68152	3.48505	6.6514
ENSG00000281289	8.14738	-5.66664	2.23565	-2.53467	0.0112553	0.0309386	6	LSS	0	22.3763	13.3277	15.3268	0	0	0	14.7558	0	0	0	23.1063	14.1843	18.0926	0	9.18833
ENSG00000154330	10.5722	-2.1787	0.859769	-2.53405	0.0112753	0.0309887	6	PGM5	19.1161	21.6119	7.41173	6.61364	6.81183	6.39461	11.2696	0.436132	1.08095	1.59097	5.7713	19.6325	15.2569	12.1691	25.2986	8.68974
ENSG00000100867	20.4436	-1.31954	0.521612	-2.52974	0.0114147	0.0312921	6	DHRS2	15.8703	28.657	36.1902	35.994	15.7791	12.6857	12.9429	8.88899	12.3727	9.90858	9.39416	8.52271	40.0354	25.5483	34.0443	20.263
ENSG00000168961	24.1391	-1.09391	0.433721	-2.52214	0.0116642	0.0318599	6	LGALS9	20.9912	54.5061	33.5516	44.0009	20.6107	19.0856	24.5159	16.23	22.9692	12.9377	14.3589	16.2682	27.2421	16.4902	21.517	20.9501
ENSG00000223658	8.55536	-1.48451	0.588944	-2.52062	0.0117147	0.0319774	6	C1GALT1C1L	14.3479	10.0499	12.8198	9.33414	9.68542	1.75687	2.02977	2.86463	4.25063	2.08793	5.74465	6.18573	5.76093	12.508	18.3575	19.1017
ENSG00000174514	51.5066	-1.13873	0.451954	-2.51958	0.0117495	0.0320574	6	MFSD4A	70.2211	98.2639	42.5378	76.6617	63.4029	30.019	22.7273	41.0006	18.5036	38.1195	39.5505	36.8117	151.503	29.3048	43.1676	22.3107
ENSG00000119535	18.3384	-1.09367	0.436346	-2.50643	0.0121958	0.0331128	6	CSF3R	30.4579	14.4054	19.9647	38.9978	30.1872	15.2865	14.003	15.041	11.6442	10.6371	14.3342	20.0139	23.0653	10.1835	14.7981	10.3942
ENSG00000166664	7.4855	-4.69677	1.88115	-2.49676	0.0125333	0.0339066	6	CHRFAM7A	48.8876	4.37437	3.83979	0	25.38	0	0	4.53372	1.16993	0	0	2.70055	8.98491	6.37409	13.5231	0
ENSG00000172935	12.1581	-1.34262	0.540995	-2.48176	0.0130736	0.0351691	6	MRGPRF	23.3692	16.9781	13.8366	18.1396	13.7194	8.55325	9.52251	7.01549	9.05276	4.05127	7.55117	5.8193	20.8936	10.9859	13.6789	11.3626
ENSG00000101489	67.3683	-1.11809	0.451501	-2.47638	0.0132722	0.0355766	6	CELF4	52.4115	121.167	127.231	118.488	110.285	34.4659	53.1894	20.2161	65.5302	18.5363	64.252	57.5236	80.6844	30.7485	77.4294	45.7347
ENSG00000256029	23.6534	-1.3586	0.549004	-2.47466	0.0133364	0.0357265	6	NA	14.1139	20.5395	48.1983	58.3339	24.209	17.4534	5.2414	5.49574	15.8451	13.6753	8.35933	60.2112	50.736	16.9661	10.0068	9.06867
ENSG00000163406	64.8298	-1.03376	0.419211	-2.46598	0.0136639	0.0364287	6	SLC15A2	69.354	112.862	63.0349	103.726	124.995	48.323	29.7285	50.2594	37.5021	42.7982	59.422	35.1611	162.554	37.7691	27.0717	32.7154
ENSG00000257057	6.65098	-1.58336	0.64275	-2.46342	0.013762	0.0366505	6	C11orf97	11.1642	13.6933	9.44362	6.69485	12.429	4.48089	6.05152	6.60449	5.22642	3.1672	2.26649	3.66778	9.45309	3.85789	3.4736	4.74129
ENSG00000060140	8.90437	-1.78411	0.72428	-2.46329	0.0137668	0.036652	6	STYK1	9.74329	6.06852	16.2793	12.8644	11.2888	9.23173	10.5637	6.86069	2.09819	3.46109	6.15133	7.32659	24.1522	5.65363	5.14882	5.57774
ENSG00000171798	55.2364	-1.53987	0.626414	-2.45823	0.0139624	0.0370927	6	KNDC1	52.4557	116.19	65.5177	59.5495	128.259	32.7072	100.41	15.9553	24.8379	16.7815	47.6427	42.8744	102.75	8.3849	16.9726	52.4948
ENSG00000231859	6.80849	-1.7092	0.695375	-2.45796	0.013973	0.0371095	6	NA	11.3148	8.27044	8.29192	23.5813	13.2569	8.8191	5.03226	5.5891	3.18183	6.3334	2.33041	3.68365	1.91412	0.959107	1.7202	4.65732
ENSG00000132259	11.0144	-1.39104	0.568535	-2.44671	0.0144169	0.0381358	6	CNGA4	11.867	19.8477	17.6393	16.411	19.6141	5.96737	8.63504	5.29582	12.9275	2.0463	5.7022	4.72161	15.5873	8.18827	11.3614	10.4188
ENSG00000138061	62.2272	-1.11153	0.454883	-2.44355	0.0145437	0.0384418	6	CYP1B1	115.263	57.2543	71.6994	73.4483	68.1168	29.7753	29.4805	32.6761	42.3162	35.2209	28.9084	38.9553	184.9	100.7	32.5423	54.3788
ENSG00000163017	54.6077	-1.13013	0.463039	-2.44067	0.0146601	0.0386962	6	ACTG2	59.3963	46.1913	73.6098	72.2057	117.532	41.0884	29.4269	13.5736	29.7551	36.2423	35.0409	59.2258	214.784	20.3622	7.70689	17.5823
ENSG00000259562	17.9988	-1.13483	0.4651	-2.43996	0.0146888	0.0387483	6	NA	17.709	32.1853	24.55	38.2267	19.2412	24.6606	12.1232	27.3301	16.0576	8.43947	11.6539	9.984	10.5744	7.6517	18.2054	9.38797
ENSG00000102362	104.873	-1.06854	0.439249	-2.43265	0.0149886	0.0394187	6	SYTL4	113.814	160.465	78.1065	223.032	232.83	69.9578	91.4614	50.2438	65.0899	48.7218	122.419	56.5346	201.422	63.6874	50.8135	49.3763
ENSG00000283156	10.3839	-1.45238	0.597389	-2.43121	0.0150485	0.0395642	6	NA	24.8322	11.4451	8.11139	8.6498	11.8241	13.648	3.93502	8.66074	4.18737	4.09681	5.44544	17.9981	16.3648	9.4536	12.3764	5.11409
ENSG00000130045	16.516	-1.1219	0.462317	-2.42669	0.0152374	0.0399999	6	NXNL2	23.7208	33.4256	21.0557	30.2232	16.9733	13.4795	12.6613	14.2602	11.1111	16.853	6.54653	21.6783	8.9466	15.5331	6.6073	11.1803
ENSG00000278535	160.268	-2.05322	0.850663	-2.41367	0.0157927	0.0412631	6	DHRS11	246.732	322.678	138.828	235.641	174.044	162.706	157.383	206.14	22.0075	139.929	0	132.247	129.662	217.499	148.239	130.552
ENSG00000169245	11.3923	-1.66233	0.690196	-2.40848	0.016019	0.0418038	6	CXCL10	12.0559	10.0286	20.6891	6.44999	8.74905	11.2976	5.09555	11.4562	5.37158	3.13022	2.31315	2.47539	14.5912	29.9803	19.3558	19.2366
ENSG00000157551	17.1218	-1.33928	0.556813	-2.40525	0.0161612	0.0420987	6	KCNJ15	48.7705	18.4139	9.07713	25.1074	38.103	20.5406	7.98559	12.5212	7.48308	15.4603	8.04371	12.9027	11.7588	9.25412	17.62	10.9063
ENSG00000214946	15.3393	-1.51286	0.630512	-2.39942	0.0164213	0.0426795	6	TBC1D26	6.2046	29.4319	26.5535	33.8629	31.9031	30.1179	8.58096	10.5778	8.78035	11.4977	6.632	5.30622	10.8023	9.14451	12.4398	3.59397
ENSG00000213927	7.40723	-1.62737	0.679393	-2.39533	0.0166056	0.043122	6	CCL27	6.68924	11.6215	13.5798	7.77245	5.11305	6.59533	8.24329	5.36294	0.880351	3.56018	3.9454	9.45773	8.446	9.00743	6.3155	11.9255
ENSG00000237599	96.6449	-2.64326	1.10353	-2.39527	0.0166079	0.043122	6	TAP2	291.772	157.403	173.477	20.0442	18.4957	350.198	25.8804	279.181	9.2465	41.8318	11.9216	6.79262	7.15191	37.0924	113.612	2.21919
ENSG00000277361	8.25604	-4.06931	1.70012	-2.39355	0.0166863	0.0432966	6	OCA2	0	0	3.29198	3.90989	9.14088	3.66575	45.8176	5.45282	0	0	0	31.5376	2.06975	10.4394	5.28665	11.4843
ENSG00000197859	8.44974	-1.33596	0.560809	-2.38219	0.0172098	0.0444289	6	ADAMTSL2	15.2506	11.3126	12.1606	10.6152	10.7348	8.03665	8.89724	9.96779	7.37785	3.2015	3.51708	4.8898	10.4066	7.55174	5.02906	6.24673
ENSG00000234258	20.8904	-8.07458	3.39852	-2.37591	0.0175059	0.0450952	6	HSPA1L	0	69.3317	79.8924	63.7443	57.9579	26.3945	0	0	0	0	0	36.9256	0	0	0	0
ENSG00000285269	18.1275	-1.53814	0.647996	-2.37369	0.0176112	0.0453016	6	SLC35D2	10.1109	24.8771	22.4355	43.8623	18.8559	26.3907	7.03227	26.3286	16.94	2.09073	5.81616	12.3301	21.3597	13.2801	21.5379	16.7912
ENSG00000225872	9.29313	-1.39528	0.588374	-2.37142	0.01772	0.0455545	6	LINC01529	16.3151	15.0543	15.696	11.3454	13.1756	13.2214	3.82605	6.95699	5.24474	7.41323	3.50846	4.84554	4.64169	8.28821	14.7946	4.3627
ENSG00000176971	17.176	-1.08987	0.460885	-2.36473	0.0180434	0.0462385	6	FIBIN	25.0036	24.915	29.6165	20.7196	16.8251	7.96815	15.0935	18.821	7.37555	9.48653	16.2033	7.36262	17.1134	12.3796	20.7074	25.2256
ENSG00000184361	10.6149	-1.14642	0.484872	-2.36437	0.0180608	0.046272	6	SPATA32	9.94625	23.5246	20.3757	18.4512	13.6606	7.76414	7.83046	4.80787	4.69585	8.4147	10.4322	8.42434	5.83765	9.02281	8.83654	7.81354
ENSG00000073734	38.1709	-1.11538	0.472903	-2.35858	0.0183451	0.0468961	6	ABCB11	18.3645	81.9063	63.4484	31.5165	78.2134	26.9569	42.7048	45.7407	27.3896	17.2759	29.1321	29.1465	59.6085	23.0831	21.6363	14.6101
ENSG00000242337	6.43751	-1.66105	0.704698	-2.35711	0.0184177	0.0470539	6	NA	8.62819	9.53445	11.2022	15.8589	9.23065	6.54968	4.8589	9.02494	1.88591	6.60183	1.61957	3.5185	7.97573	1.25425	3.65016	1.60637
ENSG00000117009	5.78676	-1.91418	0.81216	-2.3569	0.0184284	0.0470672	6	KMO	8.83851	11.4209	14.0149	4.95971	10.1578	4.66091	5.45302	0	2.87374	0.931912	4.11872	3.31547	10.2963	2.58058	3.13185	5.8338
ENSG00000285799	11.2738	-2.04534	0.868675	-2.35455	0.0185452	0.0473166	6	NA	4.02935	9.91568	13.716	74.4096	8.63246	10.182	8.05547	10.8154	0.952254	6.56852	6.24533	5.49629	5.11916	7.63767	6.12913	2.47594
ENSG00000197506	14.6292	-1.35096	0.574452	-2.35174	0.0186858	0.0476049	6	SLC28A3	15.9706	17.5565	15.6078	19.5914	54.0836	9.22229	9.7087	11.8571	12.2561	5.99045	9.96259	9.46028	20.2296	11.9343	3.34558	7.29106
ENSG00000198028	9.7047	-1.88665	0.803771	-2.34724	0.0189129	0.0480629	6	ZNF560	6.6502	9.18182	7.02302	5.5835	11.4038	10.5192	4.05926	2.85119	2.13475	3.14249	1.15785	14.8829	27.8693	21.9811	6.97925	19.8557
ENSG00000143847	24.8633	-1.91487	0.817095	-2.34351	0.0191031	0.0484323	6	PPFIA4	9.99962	57.71	57.3239	38.4358	41.1959	11.157	7.69852	61.3777	12.502	14.3046	6.28691	24.7861	3.11166	11.0344	31.8671	9.02101
ENSG00000022355	10.6656	-1.60989	0.688162	-2.33941	0.0193143	0.0488744	6	GABRA1	13.9582	5.62868	26.7402	16.0103	7.77616	3.6836	6.30648	1.98578	4.54712	5.29132	2.34532	23.7882	28.5342	9.37752	9.97023	4.70661
ENSG00000140481	13.3271	-1.51602	0.648184	-2.33887	0.0193422	0.0489306	6	CCDC33	6.03678	29.6627	10.6176	16.8826	30.2776	11.9077	6.76023	3.31484	6.06225	7.05149	6.06734	22.1802	25.6771	17.5254	6.14599	7.06426

## Sheet: 12h Up
Gene	baseMean	log2FoldChange	lfcSE	stat	pvalue	padj	time	symbol	untr0_1	untr0_2	untr0_3	untr24_1	untr24_2	latB3_1	latB3_2	latB3_3	latB6_1	latB6_2	latB6_3	latB12_1	latB12_2	latB24_1	latB24_2	latB24_3
ENSG00000091409	8423.11	1.02083	0.0387238	26.3619	3.75261e-153	3.05575e-149	12	ITGA6	5689.94	5394.71	5522.98	5670.65	5748.74	7464.7	7457.05	7701.8	11161.7	11221.5	10857	11370.3	11378.1	9006.62	9720.13	9403.95
ENSG00000139874	1075.53	2.5973	0.131505	19.7505	7.93951e-87	1.4367e-83	12	SSTR1	344.629	363.599	344.436	421.397	404.08	647.092	536.03	470.465	1755.42	1634.22	1433.14	2489.64	2065.76	1511.45	1348.03	1439.08
ENSG00000184515	456.212	3.11128	0.189596	16.41	1.62086e-60	1.75982e-57	12	BEX5	93.6146	107.487	118.341	107.863	100.036	226.151	192.98	244.724	631.522	699.551	776.133	1157.77	667.347	672.933	767.376	735.563
ENSG00000177181	830.781	2.88612	0.183032	15.7684	5.13551e-56	4.91982e-53	12	RIMKLA	131.244	121.525	154.185	226.363	165.579	477.335	516.492	619.423	1647.78	1614.55	1866.15	1091.38	1266.74	1223.17	1018.56	1152.02
ENSG00000163082	5488.22	1.7055	0.111952	15.2343	2.09488e-52	1.79564e-49	12	SGPP2	2222.8	1986.92	2077.86	2256.09	2230.73	3425.29	3463.1	3262.71	12100.1	12675	13080	8363.6	5698.77	4881.7	4788.88	5297.97
ENSG00000124664	433.026	3.09267	0.209024	14.7957	1.56055e-49	1.21024e-46	12	SPDEF	106.975	138.404	139.622	147.303	164.976	232.804	260.555	217.061	697.891	642.387	738.117	1546.14	842.206	313.599	342.669	397.714
ENSG00000163638	4403.33	1.48919	0.102169	14.5758	4.00157e-48	2.50652e-45	12	ADAMTS9	2644.24	3050.85	2775.26	2474.99	3032.22	2931.85	2486.49	3082.12	5019.8	5094.79	4906.96	7331.04	8361.78	6247.07	5321.66	5692.2
ENSG00000128917	286.086	2.68571	0.186305	14.4156	4.12647e-47	2.31737e-44	12	DLL4	74.2108	57.269	72.9768	87.4161	85.9152	102.972	125.127	105.687	504.702	517.414	531.038	502.024	470.385	362.923	557.388	419.924
ENSG00000139352	173.971	3.26964	0.231162	14.1444	2.02256e-45	1.02936e-42	12	ASCL1	34.9996	45.281	39.3502	34.6782	35.673	103.392	91.1603	63.6454	268.255	283.336	368.03	371.877	361.721	270.041	178.919	233.171
ENSG00000145675	7061.08	1.13867	0.0821937	13.8535	1.21164e-43	5.33319e-41	12	PIK3R1	3666.27	3544	3945.67	4050.43	3914.75	8786.34	8709.39	7843.36	10249	10337.4	9003.89	8660.06	8181.87	7753.36	6683	7648.55
ENSG00000122779	5958.07	1.10606	0.0815448	13.5638	6.56425e-42	2.54536e-39	12	TRIM24	3672.09	3543.67	3990.79	4041.29	4149.74	5184.02	5294.6	4895.29	7374.71	7474.61	7581.99	8038.31	8662.97	7865.46	6389.65	7169.93
ENSG00000170608	1511.04	1.46958	0.109801	13.384	7.50467e-41	2.65698e-38	12	FOXA3	750.903	700.957	697.438	791.729	792.518	1405.22	1542.76	1464.75	2403.37	2442.55	2622.43	2353.43	1789.23	1369.2	1650.38	1399.71
ENSG00000109193	573.119	2.57126	0.192336	13.3685	9.23527e-41	3.20012e-38	12	SULT1E1	243.398	216.462	236.477	293.496	283.842	158.205	108.813	93.9639	297.675	339.391	256.003	1217.4	1810.89	1264.98	1188.92	1159.98
ENSG00000164128	351.42	2.68288	0.204093	13.1453	1.80977e-39	6.01508e-37	12	NPY1R	77.2885	78.8882	102.796	128.737	145.102	157.372	124.864	142.931	308.597	389.17	314.859	684.223	691.354	760.177	817.277	699.085
ENSG00000121440	1254.21	1.29503	0.100899	12.8349	1.04582e-37	3.04147e-35	12	PDZRN3	852.164	695.166	752.784	841.349	872.727	867.989	764.223	780.604	1406.95	1558.92	1682.31	2035.65	1903.46	1678.55	1780.43	1594.15
ENSG00000139438	387.397	1.70407	0.133428	12.7715	2.36501e-37	6.74597e-35	12	FAM222A	181.108	172.52	170.605	155.119	177.03	480.592	438.498	575.661	426.65	472.636	511.713	597.048	520.077	400.639	470.663	447.799
ENSG00000242265	30035.2	1.53721	0.120374	12.7703	2.40247e-37	6.74597e-35	12	PEG10	15240.4	15685.4	17019.5	18135.4	19393.9	23122.2	22416.5	20939.9	44193	44136.4	45071.5	47495.3	51736.3	37084.4	25641.4	33251.1
ENSG00000077279	1730.55	2.00232	0.164613	12.1638	4.84299e-34	1.17721e-31	12	DCX	890.173	910.351	1045.5	980.976	1098.77	858.198	828.482	649.012	2462.87	2099.5	1842.88	3146.6	4745.17	2054.6	1809.93	2265.78
ENSG00000091972	574.003	1.56095	0.129419	12.0612	1.69244e-33	3.88213e-31	12	CD200	305.929	349.463	311.126	384.793	352.971	304.655	277.827	293.553	591.635	558.451	643.096	983.048	1030.3	759.557	1006.98	1030.66
ENSG00000168209	4820.64	1.349	0.111845	12.0614	1.68978e-33	3.88213e-31	12	DDIT4	2098.94	1836.45	1915.42	1823.42	1758.23	7571.75	7946.85	9347.72	7238.13	7804.33	9608.46	5042.75	4566.73	2925.61	2900.92	2744.6
ENSG00000151640	2184.89	1.13581	0.095653	11.8743	1.60968e-32	3.44937e-30	12	DPYSL4	1536.62	1710.94	1620.6	1768.48	1658.54	1660.57	1660.16	1376.31	2424.98	2364.66	2147.9	3729.48	3564.6	2775.72	2281.36	2677.25
ENSG00000178882	412.527	1.86273	0.159429	11.6838	1.5427e-31	2.991e-29	12	RFLNA	260.155	200.21	264.916	315.072	291.102	138.077	174.31	152.518	527.432	441.464	456.857	1066.33	872.338	502.16	501.866	435.625
ENSG00000152785	168.82	3.38695	0.290883	11.6437	2.47144e-31	4.62643e-29	12	BMP3	13.133	25.6176	27.5689	45.8722	46.6299	42.0717	44.7981	44.9726	180.019	175.787	213.178	331.766	340.291	336.415	354.158	478.838
ENSG00000122756	406.619	1.74011	0.151292	11.5016	1.29438e-30	2.29133e-28	12	CNTFR	184.692	213.92	175.962	163.558	236.392	402.506	337.446	343.977	788.122	793.379	752.353	706.545	598.58	283.375	225.6	299.494
ENSG00000218336	5773.26	1.66698	0.146237	11.3992	4.21987e-30	7.31115e-28	12	TENM3	3465.3	2833.03	3284.91	2614.78	2884.91	2700.2	2857.77	2368.23	11677.7	10609.4	10784.4	9942.29	9210.28	7175.07	4600.65	5363.2
ENSG00000131094	2086.42	2.38585	0.210357	11.3419	8.13445e-30	1.37998e-27	12	C1QL1	781.699	905.881	982.182	1168.77	1259.83	900.051	898.7	884.741	1701.94	1546.76	1573.64	3582.33	7077.8	3650.69	2951.27	3516.45
ENSG00000170961	79.6125	3.48356	0.308324	11.2984	1.33667e-29	2.24423e-27	12	HAS2	24.9526	20.9916	11.4219	15.7626	24.5211	61.2066	48.0923	57.1397	110.781	92.1415	119.397	148.287	289.568	85.3637	79.0147	85.1592
ENSG00000163083	133.676	3.34797	0.296548	11.2898	1.47396e-29	2.44948e-27	12	INHBB	39.083	26.9055	32.3884	39.3897	48.2371	58.1009	38.8922	21.1522	261.298	190.716	206.661	377.15	382.06	171.133	112.281	133.37
ENSG00000198417	168.792	1.85631	0.165241	11.234	2.77676e-29	4.52222e-27	12	MT1F	79.092	80.4327	83.474	67.2667	71.0256	140.632	148.456	150.133	261.219	220.72	300.62	293.768	257.421	166.126	174.415	205.876
ENSG00000149294	3225.66	2.09243	0.186864	11.1976	4.18715e-29	6.62058e-27	12	NCAM1	1094.55	1436.12	1830.51	2066.59	1982.74	1258.29	1231.54	1078.95	2438.95	2347.99	2222.47	6295.33	8053.46	6429.11	5689.38	6154.62
ENSG00000117394	2569.44	1.94945	0.17517	11.1289	9.07588e-29	1.3814e-26	12	SLC2A1	1418.31	1150.39	1357.86	1111.71	1375.78	1916.8	1776.1	2272.13	2621.22	2595.31	3371.61	3725.01	6178.19	3400.14	3132.37	3708.13
ENSG00000227051	1592.28	1.35183	0.122431	11.0416	2.40807e-28	3.56526e-26	12	C14orf132	1209.64	939.697	1262.34	1115.79	1171.11	793.135	773.596	883.005	2172.22	1773.07	1728.75	2680.56	3128.55	1863.84	1871.5	2109.62
ENSG00000242110	865.892	1.35573	0.124864	10.8577	1.83355e-27	2.57423e-25	12	AMACR	592.857	534.252	517.711	505.475	591.379	415.71	464.11	446.74	932.613	870.162	681.729	1286.26	1517.94	1632.19	1370.97	1494.18
ENSG00000108984	1353.97	1.44768	0.134802	10.7393	6.6558e-27	8.60288e-25	12	MAP2K6	1098.49	838.15	812.547	861.365	995.359	665.962	827.869	715.74	1046.47	1238.93	1152.36	2197.42	2822.98	1995.31	2179.9	2214.64
ENSG00000130707	676.706	3.07537	0.287936	10.6807	1.25288e-26	1.54578e-24	12	ASS1	114.28	126.547	134.969	132.833	156.039	396.808	522.215	571.506	1118.18	1115.91	1421.47	1212.15	1031.37	440.166	1236.74	1096.11
ENSG00000183508	501.755	2.12472	0.199987	10.6243	2.29668e-26	2.81231e-24	12	TENT5C	244.014	210.3	232.876	293.246	303.116	229.43	216.574	220.594	393.978	413.408	396.31	771.291	1466.81	887.418	916.148	832.566
ENSG00000165443	322.812	2.01286	0.189938	10.5975	3.0618e-26	3.69366e-24	12	PHYHIPL	157.211	118.969	140.596	158.626	108.358	237.409	228.883	274.37	452.011	436.556	447.72	673.198	426.581	378.35	466.427	459.733
ENSG00000112562	4379.59	1.6156	0.153065	10.555	4.81442e-26	5.76527e-24	12	SMOC2	2072.52	1828.25	2114.8	2555.41	2697.72	2093.55	2261.99	2426.78	2627.45	2522.5	2652.99	8108.43	5710.84	8845.02	10703.3	10852
ENSG00000115129	674.778	1.20155	0.114074	10.5331	6.08127e-26	7.17678e-24	12	TP53I3	478.819	542.098	532.52	493.193	503.398	490.424	448.577	425.132	697.811	573.651	538.386	1043.75	1297.71	889.77	940.246	900.963
ENSG00000161011	5867.8	1.02781	0.098544	10.4299	1.81063e-25	2.07662e-23	12	SQSTM1	2643.72	2518.09	2691.1	3106.11	3094.63	9170.44	9259.1	9294.34	8477.45	8782.61	8003.7	5908.71	5554.98	5531.04	4431.05	5417.74
ENSG00000112759	1246.69	1.18281	0.113955	10.3797	3.06876e-25	3.39986e-23	12	SLC29A1	755.829	817.281	786.366	983.474	980.508	1012.76	980.096	1055.58	1399.08	1394.88	1377.28	1969.58	1961.06	1312.29	1674.17	1486.84
ENSG00000135373	500.491	1.63813	0.160047	10.2353	1.37735e-24	1.4472e-22	12	EHF	368.051	321.998	400.626	292.52	355.669	305.895	287.178	243.484	614.683	524.698	445.299	916.847	1241.27	555.704	602.367	531.562
ENSG00000177508	91.0813	3.09006	0.317017	9.74731	1.89412e-22	1.7831e-20	12	IRX3	16.3652	18.0734	18.1024	19.1325	13.6617	86.555	60.7212	83.9573	147.262	160.356	224.231	139.8	149.853	87.2065	149.348	82.6753
ENSG00000100314	73.7225	3.41489	0.350792	9.73479	2.14256e-22	1.99393e-20	12	CABP7	10.5956	12.1366	10.8686	12.6092	15.2257	34.1033	32.5305	32.4633	157.366	145.649	154.484	179.522	86.3189	69.1471	125.271	101.271
ENSG00000250366	403.679	3.3733	0.34687	9.72498	2.35941e-22	2.17092e-20	12	TUNAR	82.8381	85.668	100.555	106.024	90.1763	292.531	282.472	196.012	780.809	726.23	642.372	541.438	1384.83	583.375	214.704	348.828
ENSG00000100167	327.52	1.11969	0.115512	9.69324	3.2214e-22	2.89855e-20	12	SEPTIN3	214.014	199.963	236.561	245.094	200.33	209.781	206.716	226.643	351.769	377.107	372.55	508.886	441.849	443.756	493.9	511.4
ENSG00000254585	307.343	1.33576	0.138079	9.67393	3.89154e-22	3.44444e-20	12	MAGEL2	207.679	200.512	202.688	258.351	180.621	207.984	192.898	236.68	320.149	295.689	311.902	497.565	561.02	379.796	452.655	411.299
ENSG00000101144	1518.5	1.81488	0.187988	9.65423	4.71697e-22	4.15246e-20	12	BMP7	1081.26	920.257	948.426	742.107	860.653	820.667	972.84	849.061	1434.74	1314.47	1336.11	2209.37	4190.17	2348.12	2064.85	2202.82
ENSG00000185352	283.047	2.78518	0.288578	9.65141	4.84858e-22	4.22267e-20	12	HS6ST3	93.1014	84.2822	94.1219	87.6991	101.401	171.277	175.018	250.703	374.921	443.812	451.402	927.398	345.064	353.001	310.587	264.959
ENSG00000140263	7341.44	1.25246	0.129971	9.63646	5.60884e-22	4.85881e-20	12	SORD	5599.55	5070.43	5564.15	5213.48	5762.35	4686.42	4814.25	4193.55	6126.89	5834.17	5959.03	10232.1	15694.2	11769.6	9540.3	11402.5
ENSG00000259479	1577.62	1.42945	0.151249	9.45097	3.35691e-21	2.66686e-19	12	SORD2P	1003	1025.53	1099.17	1104.62	1154.54	869.727	944.47	975.109	1339.46	1173.08	1154.08	2250.12	3549.9	2804.16	2114.63	2680.28
ENSG00000146938	547.924	1.19814	0.127727	9.38048	6.56706e-21	5.04486e-19	12	NLGN4X	496.873	406.255	364.056	441.72	471.612	458.965	445.143	461.862	439.541	470.787	488.775	852.566	1142.74	615.102	617.725	593.069
ENSG00000164736	332.842	1.603	0.173819	9.22223	2.90977e-20	2.15402e-18	12	SOX17	224.75	143.439	169.347	204.531	188.688	393.218	444.863	441.668	416.8	438.104	397.13	471.186	656.055	284.799	222.684	228.211
ENSG00000183496	791.448	1.16541	0.126711	9.19736	3.66849e-20	2.69121e-18	12	MEX3B	472.716	438.499	468.051	451.164	491.969	732.462	676.206	590.932	1143.97	1150.14	1150.49	1138.22	947.401	1052	761.356	997.587
ENSG00000157613	1129.8	1.10224	0.120005	9.18492	4.1182e-20	3.00758e-18	12	CREB3L1	690.038	663.866	585.576	748.173	729.988	1262.42	1451.89	1508.43	1637.28	1756.21	1509.74	1296.65	1638.37	930.009	869.081	799.076
ENSG00000179542	1039.7	1.28724	0.140568	9.15746	5.31356e-20	3.82906e-18	12	SLITRK4	669.946	539.766	519.975	523.761	432.802	867.905	780.86	767.275	1807.81	1991.66	1854.59	1502.5	1117.97	1108.9	1066.24	1083.29
ENSG00000112852	2971.03	1.34547	0.148783	9.04317	1.52187e-19	1.03704e-17	12	PCDHB2	2435.66	2085.09	2348.87	1834.99	2484.06	2164.65	1959.86	1753.65	2895.46	2790.19	3942.75	5856.46	5513.96	3515.83	2799.1	3155.95
ENSG00000197903	220.151	1.46988	0.162552	9.0425	1.53127e-19	1.03909e-17	12	H2BC12	156.498	132.154	169.801	141.363	147.98	148.189	146.119	118.477	273.895	268.171	242.876	347.426	476.102	283.45	222.069	247.844
ENSG00000126950	146.299	1.78405	0.198173	9.00252	2.206e-19	1.44866e-17	12	TMEM35A	95.6371	70.2951	107.446	79.1601	95.7264	84.7731	88.1833	81.6498	166.854	139.504	119.569	250.033	363.06	193.685	209.093	196.119
ENSG00000050344	3475.43	1.1319	0.126346	8.95874	3.28396e-19	2.13078e-17	12	NFE2L3	2000.25	1858.55	2214.6	2522.54	2472.35	2625.06	2138.5	2590.93	2660.05	3211.06	2854.07	4586.96	5113.34	5757.44	6429.09	6572.15
ENSG00000189056	6137.63	1.93239	0.215692	8.95905	3.27483e-19	2.13078e-17	12	RELN	3927.95	3084.72	3691.4	3425.2	3868.67	3698.42	4069.23	2236.65	5113.42	4754.1	4387.62	10791.2	16682.3	12143.1	8197.67	8130.49
ENSG00000135919	922.675	1.08674	0.122082	8.90176	5.49703e-19	3.49706e-17	12	SERPINE2	686.914	564.503	610.311	558.652	634.001	858.06	864.476	1033.93	928.639	1025.38	1147.15	1175.05	1414.83	1184.55	1013.45	1062.91
ENSG00000154277	3004.57	1.62388	0.185539	8.75221	2.09208e-18	1.25263e-16	12	UCHL1	1786.51	1876.04	1854.69	1871.1	2211.62	2034.87	1861.78	1691.16	2876.24	2487.95	2606.41	3984.13	7848.4	4682.43	3809.41	4590.4
ENSG00000101349	280.787	1.49857	0.171691	8.72833	2.58465e-18	1.53626e-16	12	PAK5	187.683	149.711	181.356	181.031	181.996	155.738	124.294	107.119	524.401	528.593	482.316	439.103	554.904	284.916	202.247	207.18
ENSG00000085276	2946.01	1.11633	0.1292	8.64037	5.60293e-18	3.14653e-16	12	MECOM	1603.42	1172.22	1449.69	1320.17	1243.39	3685.56	3890.56	4367.7	4667.95	4909.23	4651.37	2687.45	3192.46	3204.33	2660.7	2429.99
ENSG00000084674	1919.79	1.95591	0.227216	8.60819	7.42249e-18	4.12569e-16	12	APOB	701.962	589.112	671.563	656.127	585.128	1620.21	2081.78	2881.5	2516.48	3031.08	3789.34	3068.64	1903.69	1836.58	2723.79	2059.64
ENSG00000163072	161.142	1.98011	0.230449	8.59239	8.51797e-18	4.68661e-16	12	NOSTRIN	43.0531	49.2879	39.0552	50.923	49.1385	193.184	147.773	213.127	313.227	403.471	416.742	221.038	145.791	94.6712	85.8524	111.939
ENSG00000116667	651.985	1.1696	0.136172	8.58913	8.76328e-18	4.80535e-16	12	C1orf21	415.159	497.004	463.431	347.514	391.827	557.649	584.158	508.637	1262.08	1001.14	1107.83	1013.48	883.432	498.653	452.76	447.014
ENSG00000162490	199.876	1.29807	0.152849	8.49247	2.02296e-17	1.04923e-15	12	DRAXIN	147.666	124.738	166.912	137.853	130.767	128.267	130.92	137.121	176.186	155.417	150.401	296.99	393.63	287.96	297.398	335.788
ENSG00000204624	101.346	1.87556	0.221278	8.47602	2.33034e-17	1.20482e-15	12	DISP3	54.447	70.225	63.1668	56.389	65.295	78.8012	58.3676	62.1756	77.59	81.417	71.9485	168.483	283.227	137.215	136.935	155.855
ENSG00000151952	141.771	1.88697	0.222712	8.4727	2.39769e-17	1.23572e-15	12	TMEM132D	89.35	113.686	86.0115	75.9865	90.2555	79.874	88.4257	69.0129	146.559	125.352	145.018	351.369	323.385	189.005	107.903	187.142
ENSG00000164488	1676.81	1.02501	0.1216	8.42933	3.47649e-17	1.76932e-15	12	DACT2	1279.91	1305.67	1261.2	1216.78	1287.66	1086.92	898.369	815.273	2295.42	1933.87	2055.67	2974.29	2199.96	2188.47	1975.36	2054.07
ENSG00000158373	258.763	1.8376	0.218558	8.40786	4.17554e-17	2.11189e-15	12	H2BC5	176.407	150.051	166.71	182.273	164.4	142.304	148.908	113.858	276.876	297.593	262.974	452.018	746.121	376.241	222.97	260.509
ENSG00000117152	1275.84	1.81666	0.217524	8.35153	6.73828e-17	3.35595e-15	12	RGS4	216.777	214.372	322.059	370.579	375.213	1693.84	2406.06	2080.59	1515.26	1571.7	1794.94	922.852	1188.65	1658.97	1989.88	2091.76
ENSG00000005102	221.766	1.67778	0.201395	8.3308	8.02968e-17	3.96277e-15	12	MEOX1	171.506	200.713	157.98	125.106	172.305	70.8606	52.9608	42.9998	312.221	275.356	246.791	602.431	458.633	225.375	243.381	189.639
ENSG00000185985	906.441	1.75803	0.214241	8.20583	2.29006e-16	1.08104e-14	12	SLITRK2	393.674	464.364	476.352	621.865	633.72	524.945	538.627	493.812	850.157	833.69	832.045	1199.56	2304.84	1285.36	1485.95	1564.1
ENSG00000139292	57.1511	3.62066	0.441708	8.19695	2.46557e-16	1.15718e-14	12	LGR5	21.5375	4.87348	17.0586	6.64322	5.44867	21.7446	34.1142	53.8385	77.5841	98.2265	84.6521	109.913	129.122	86.5764	76.6505	86.4341
ENSG00000162706	110.758	2.36855	0.288976	8.19635	2.47804e-16	1.1597e-14	12	CADM3	72.1654	46.4673	57.0036	51.9952	79.9629	71.3333	56.7565	62.5623	81.7745	84.556	77.9645	199.009	428.284	157.989	128.285	116.022
ENSG00000122787	143.994	1.74261	0.213753	8.15246	3.56596e-16	1.63592e-14	12	AKR1D1	88.397	58.2432	51.4815	62.8035	67.3579	107.579	104.145	126.238	310.449	240.973	274.177	179.164	250.864	133.172	106.328	142.533
ENSG00000121207	590.331	1.18652	0.145843	8.13557	4.10018e-16	1.87046e-14	12	LRAT	336.104	247.408	327.493	404.476	327.492	614.286	733.172	741.048	985.987	980.58	952.625	781.213	712.982	461.381	392.191	446.863
ENSG00000204335	56.0418	3.8738	0.485401	7.98061	1.45618e-15	6.30726e-14	12	SP5	3.46238	4.60249	5.98594	9.9366	11.8015	13.5673	13.8389	32.0489	53.9568	60.7037	61.0607	146.467	67.3601	96.0466	170.523	145.307
ENSG00000143867	46.2602	2.18012	0.273852	7.96094	1.70735e-15	7.35608e-14	12	OSR1	25.8353	16.6668	21.2651	22.5171	17.3022	19.829	9.08621	17.9882	51.9775	57.9649	51.4882	93.902	89.2277	72.5766	86.5481	85.989
ENSG00000139289	13737.1	1.08705	0.13692	7.93934	2.03267e-15	8.66599e-14	12	PHLDA1	6177.8	6118.48	6212.66	7075.39	7477.83	18439.5	18667.5	22393.3	19390.7	20002.9	21337.5	17067.8	11033.6	12466.6	12848.3	13083.2
ENSG00000104213	253.31	1.53906	0.197106	7.80829	5.79687e-15	2.36019e-13	12	PDGFRL	163.274	154.922	152.28	141.592	139.473	179.095	175.11	221.405	267.846	261.801	301.567	308.714	560.335	358.902	360.142	306.501
ENSG00000140284	197.222	1.61418	0.208304	7.74917	9.24923e-15	3.70106e-13	12	SLC27A2	122.143	87.9215	102.047	127.103	123.252	142.448	176.676	203.946	160.407	160.011	150.438	265.011	421.744	280.063	339.926	292.409
ENSG00000125148	55.6637	3.45881	0.44641	7.74806	9.33067e-15	3.72449e-13	12	MT2A	19.3999	15.7557	16.7258	14.2699	14.2617	31.4599	28.9534	35.7007	81.2964	62.1485	79.9124	66.8734	284	58.0391	38.4269	43.3953
ENSG00000182580	373.962	2.35253	0.304734	7.71996	1.16369e-14	4.62241e-13	12	EPHB3	172.63	168.7	320.031	151.915	159.188	197.978	185.195	186.505	434.205	296.008	262.62	660.79	1306.59	589.682	410.071	481.284
ENSG00000196616	80.9491	3.63308	0.470645	7.71937	1.16905e-14	4.63239e-13	12	ADH1B	27.1823	11.7567	15.3422	17.9167	20.4858	41.7809	49.4708	33.0536	174.046	129.129	86.5272	321.149	134.737	131.898	57.6922	43.0177
ENSG00000188338	423.826	1.59592	0.207585	7.68803	1.49421e-14	5.84971e-13	12	SLC38A3	164.872	260.808	280.228	363.804	268.242	307.288	294.528	338.717	645.039	651.993	502.619	775.072	839.447	356.064	389.897	342.596
ENSG00000177614	1609.09	1.03892	0.13527	7.68034	1.5867e-14	6.19689e-13	12	PGBD5	940.234	987.688	1205.99	1160.65	1253.3	1496.69	1290.32	1461.96	2166.76	2134.34	2244.66	2462.46	2098.97	1346.01	1621.21	1874.14
ENSG00000164124	498.955	1.4335	0.18671	7.67768	1.61999e-14	6.2967e-13	12	TMEM144	261.015	304.854	275.204	368.05	402.196	389.981	412.452	407.995	532.398	605.002	454.363	690.892	1047.02	648.067	571.361	612.43
ENSG00000245848	183.615	1.00577	0.131062	7.67395	1.66782e-14	6.45181e-13	12	CEBPA	145.031	130.064	161.853	145.594	155.422	168.857	161.265	170.426	210.773	228.361	230.804	285.842	304.998	162.384	149.732	126.433
ENSG00000183779	3817.75	1.18576	0.156935	7.55576	4.16431e-14	1.53787e-12	12	ZNF703	1952.91	1890.39	1985.66	2141.98	2064.47	6825.25	6152.22	6360.01	5517.44	5495.39	5280.19	3275.31	5852.44	2387.16	1906.09	1997.17
ENSG00000185002	778.659	1.68639	0.223279	7.55282	4.2593e-14	1.56939e-12	12	RFX6	241.713	228.821	211.785	355.305	303.856	831.348	836.854	932.429	1175.17	1542.9	1576.65	1009.43	721.724	604.355	1001.44	884.775
ENSG00000278216	448.605	1.11933	0.149431	7.49061	6.85528e-14	2.45914e-12	12	UGT2A3	297.93	264.134	325.94	380.323	335.97	264.895	313.207	239.397	389	412.076	426.427	737.985	657.178	797.519	608.738	726.962
ENSG00000185070	10857.4	1.01899	0.136195	7.4818	7.33102e-14	2.60683e-12	12	FLRT2	7944.84	8345.96	7921.04	8111.73	8063.55	9770.56	9272.26	8000.07	17001.5	16149.6	14479.4	13986.1	18749.8	10603.7	7278.51	8039.36
ENSG00000157851	578.948	1.22979	0.166039	7.40664	1.29542e-13	4.5176e-12	12	DPYSL5	406.013	436.059	465.138	341.162	444.493	373.058	315.449	330.895	546.81	465.952	512.203	757.677	1201.37	979.577	830.698	856.617
ENSG00000215218	65.7034	2.24528	0.304215	7.38058	1.57603e-13	5.39229e-12	12	UBE2QL1	25.9226	17.567	23.6514	34.6874	28.1984	40.49	43.3003	46.057	99.0978	120.753	112.769	89.9554	155.807	92.5912	57.821	62.5874
ENSG00000116183	88.4566	4.08975	0.556843	7.34453	2.0649e-13	6.97698e-12	12	PAPPA2	11.2701	9.19027	8.58935	12.6567	19.0121	23.8301	22.5901	35.35	110.946	112.963	222.674	206.482	209.811	281.185	50.1237	78.631
ENSG00000090382	21903	1.83309	0.250241	7.32529	2.38378e-13	7.93909e-12	12	LYZ	8806.06	6475.42	7677.21	10062.1	8765.23	10464.9	13247.7	14460.7	24970.1	24057.1	25521.7	43175.9	16380.3	41814.4	50629.7	43939.7
ENSG00000162849	934.993	1.41207	0.193639	7.29232	3.04674e-13	1.00852e-11	12	KIF26B	492.592	533.805	608.749	744.54	623.172	522.369	879.36	858.029	761.822	661.091	628.68	1707.41	1490.62	1278	1591.99	1577.67
ENSG00000143320	1354.29	1.68125	0.231693	7.25638	3.97583e-13	1.2976e-11	12	CRABP2	974.453	973.219	1020	946.53	1192.1	901.762	955.884	699.566	1558.07	1343.5	1178.52	2015.12	4532.87	1280.6	952.305	1144.13
ENSG00000163520	146.009	1.54161	0.212665	7.24902	4.19808e-13	1.36467e-11	12	FBLN2	123.263	75.6037	82.5763	90.467	87.6617	120.008	93.9249	84.8713	100.043	91.0307	98.461	255.405	276.583	217.613	232.592	306.041
ENSG00000156103	2605.52	1.14955	0.158971	7.23118	4.78831e-13	1.54115e-11	12	MMP16	1516.44	1296.7	1272.6	997.614	1083.8	2191.2	2027.87	2505.63	5100.26	5607.9	5750.93	3267.33	2204.79	2308.14	2209.07	2347.97
ENSG00000076770	174.462	2.06686	0.286483	7.21458	5.40994e-13	1.73438e-11	12	MBNL3	113.891	107.387	73.7009	75.9774	72.2982	120.319	94.5783	117.586	240.964	171.514	166.013	294.065	445.445	305.631	238.465	153.549
ENSG00000104490	634.838	1.36661	0.189873	7.1975	6.13285e-13	1.95459e-11	12	NCALD	321.729	289.467	475.274	319.843	357.334	844.823	663.35	1006.19	730.25	621.953	785.396	998.392	815.221	648.746	585.962	693.479
ENSG00000198736	360.986	1.02103	0.143248	7.12766	1.02088e-12	3.1729e-11	12	MSRB1	300.164	259.251	290.305	300.793	301.214	242.878	269.996	302.727	311.125	233.653	270.606	513.665	663.77	468.11	560.264	487.253
ENSG00000136944	476.091	2.18105	0.306182	7.12336	1.05324e-12	3.26724e-11	12	LMX1B	211.816	300.669	280.703	235.582	329.164	136.608	119.831	107.317	520.967	503.745	312.333	656.965	1806.9	823.747	643.57	627.535
ENSG00000119866	184.349	1.63007	0.228956	7.1196	1.08241e-12	3.34501e-11	12	BCL11A	84.8994	148.941	107.256	165.876	102.305	102.282	133.455	99.413	177.104	202.258	204.146	416.05	334.027	219.897	244.699	206.984
ENSG00000176244	367.935	1.03874	0.146463	7.09214	1.32052e-12	4.02735e-11	12	ACBD7	258.946	220.492	215.664	215.597	239.646	303.94	361.09	343.467	464.531	570.318	375.886	456.595	487.809	427.272	482.741	462.958
ENSG00000150995	475.469	1.59299	0.224832	7.08526	1.38786e-12	4.21692e-11	12	ITPR1	215.802	161.624	192.515	255.211	313.926	466.448	402.03	502.762	1007.41	775.07	596.384	700.292	666.5	472.008	454.287	425.241
ENSG00000077274	183.072	1.70346	0.241143	7.06412	1.61633e-12	4.85676e-11	12	CAPN6	134.607	104.852	104.09	89.9072	113.545	110.827	94.2181	90.2933	190.29	198.103	191.635	332.24	378.927	345.837	163.317	286.458
ENSG00000165379	97.177	2.48737	0.353055	7.04527	1.85099e-12	5.54073e-11	12	LRFN5	29.3213	31.7467	48.6026	57.0059	46.215	29.6139	35.9223	30.0013	132.847	72.4429	85.1873	333.948	150.67	159.33	129.05	182.928
ENSG00000198846	339.981	1.06115	0.150757	7.03879	1.93923e-12	5.74224e-11	12	TOX	190.557	186.491	205.724	215.857	237.383	225.495	209.832	241.152	441.896	406.07	415.08	431.687	434.062	425.575	634.558	538.271
ENSG00000145321	857.924	1.59768	0.227266	7.02999	2.06543e-12	6.08274e-11	12	GC	485.712	275.093	386.065	532.367	409.526	415.872	405.325	320.738	734.918	740.017	796.935	1209.56	1316.28	2550.6	1503.72	1644.05
ENSG00000081138	257.293	1.81597	0.259438	6.99963	2.5664e-12	7.45034e-11	12	CDH7	116.315	116.675	108.879	138.97	187.743	118.234	151.961	97.421	301.952	256.366	247.446	359.158	581.285	534.351	337.532	462.393
ENSG00000187758	51.3495	3.61879	0.518072	6.98511	2.84637e-12	8.21915e-11	12	ADH1A	5.27236	9.4763	5.07419	13.6435	22.5616	25.5276	30.8588	13.7469	101.351	115.061	56.4649	160.019	108.467	76.6161	38.874	38.5771
ENSG00000146674	30148	1.10433	0.158847	6.95217	3.5972e-12	1.02241e-10	12	IGFBP3	20605	17959.7	18193.9	13262.1	14096.4	30906.3	30393.2	39048.9	40513.1	44032.7	50563.8	38338.6	33999.8	27364.1	30160.7	32930.3
[truncated: 470 more rows]

## Sheet: 12 Down
Gene	baseMean	log2FoldChange	lfcSE	stat	pvalue	padj	time	symbol	untr0_1	untr0_2	untr0_3	untr24_1	untr24_2	latB3_1	latB3_2	latB3_3	latB6_1	latB6_2	latB6_3	latB12_1	latB12_2	latB24_1	latB24_2	latB24_3
[truncated: 631 more rows]

[truncated: 4 more sheets: 24h Up, 24h Down, KEGG analysis, GO analysis]
